# Supplementary material for: Continental-Scale Microbiome Study Reveals Different Environmental Characteristics Determining Microbial Richness, Composition, and Quantity in Hotel Rooms
Source: mSystems. 2020 May 19;5(3):e00119-20. doi: 10.1128/mSystems.00119-20 (PMC7253364; doi:10.1128/mSystems.00119-20)
Supplement: TABLE S1 [file mSystems.00119-20-st001.xlsx]

## Sheet: Sheet1
Table S1. Environmental characteristics assessed and recorded in this study.
Environmental characteristics
Latitude	included
Location	included
Proximity to the sea	included
Proximity to roads with heavy traffic	included
Proximity to an airport	included
Nr of stars	included
Building age	included
Nr of years since redecoration	included
Size of the hotel	included
Floor level	included
Quality of the interior	included
Dampness or mold	included
Mechanical ventilation	included
Floor surface type	included
A/C in the wall	included
Odor	included
wood house hotel	removed, present in few hotels
Hotel in island	removed, present in few hotels
Proximity to river or lake	removed, present in few hotels
Apartment hotel	removed, present in few hotels
Hotsping in hotel	removed, present in few hotels
Fan in room	removed, present in few hotels
Sign of a flood	removed, present in few hotels
Cockroach in room	removed, present in few hotels
Annual precipitation	removed, colinear with included variables
Asia or Europe	removed, colinear with included variables
Rank in tripadvisor	removed, colinear with included variables
Central air conditioning system	removed, colinear with included variables
