# Supplementary material for: Continental-Scale Microbiome Study Reveals Different Environmental Characteristics Determining Microbial Richness, Composition, and Quantity in Hotel Rooms
Source: mSystems. 2020 May 19;5(3):e00119-20. doi: 10.1128/mSystems.00119-20 (PMC7253364; doi:10.1128/mSystems.00119-20)
Supplement: TABLE S2 [file mSystems.00119-20-st002.xlsx]

## Sheet: bac_phylum
Taxon	mean	sd
k__Bacteria;p__Proteobacteria	71.8127	11.2208
k__Bacteria;p__Firmicutes	10.6709	4.23411
k__Bacteria;p__Actinobacteria	6.53673	6.39189
No_blast_hit;Other	5.86782	2.59554
k__Bacteria;p__Bacteroidetes	1.90802	0.8942
k__Bacteria;p__Cyanobacteria	1.45138	2.405
k__Bacteria;p__Deinococcus-Thermus	1.03517	0.627926
k__Bacteria;p__Chloroflexi	0.137374	0.136992
k__Bacteria;p__Chlamydiae	0.107834	0.611855
k__Bacteria;p__Acidobacteria	0.107322	0.0857266
k__Bacteria;p__Planctomycetes	0.0721992	0.053105
k__Bacteria;p__Fusobacteria	0.0638721	0.0756257
k__Bacteria;p__Armatimonadetes	0.0535912	0.0493344
k__Bacteria;p__Parcubacteria	0.0410773	0.0324609
k__Bacteria;p__Tenericutes	0.0360531	0.228665
k__Bacteria;p__Verrucomicrobia	0.0249813	0.0447339
k__Bacteria;p__Gemmatimonadetes	0.0216784	0.0318232
k__Bacteria;p__Saccharibacteria	0.0164216	0.0259898
k__Bacteria;p__Elusimicrobia	0.0144212	0.0186017
k__Bacteria;p__Nitrospirae	0.0120487	0.0146374
k__Bacteria;p__Chlorobi	0.00730366	0.012809
k__Bacteria;p__Gracilibacteria	0.00111648	0.0047886

## Sheet: bac_genus
Taxon	mean	sd
k__Bacteria;p__Proteobacteria;c__Betaproteobacteria;o__Burkholderiales;f__Burkholderiaceae;g__Ralstonia	17.1291	9.46913
k__Bacteria;p__Proteobacteria;c__Betaproteobacteria;o__Burkholderiales;f__Comamonadaceae;g__Pelomonas	14.227	9.31171
k__Bacteria;p__Proteobacteria;c__Betaproteobacteria;o__Burkholderiales;f__Burkholderiaceae;g__Cupriavidus	9.3217	5.10296
No_blast_hit;Other;Other;Other;Other;Other	5.86782	2.59554
k__Bacteria;p__Proteobacteria;c__Alphaproteobacteria;o__Rhizobiales;f__Brucellaceae;g__Ochrobactrum	4.86154	2.04429
k__Bacteria;p__Proteobacteria;c__Gammaproteobacteria;o__Pseudomonadales;f__Moraxellaceae;g__Acinetobacter	4.49547	4.06309
k__Bacteria;p__Proteobacteria;c__Alphaproteobacteria;o__Caulobacterales;f__Caulobacteraceae;g__Brevundimonas	3.77055	3.94866
k__Bacteria;p__Firmicutes;c__Bacilli;o__Bacillales;f__Bacillaceae;g__Anoxybacillus	3.69379	1.57564
k__Bacteria;p__Proteobacteria;c__Alphaproteobacteria;o__Sphingomonadales;f__Sphingomonadaceae;g__Sphingomonas	3.20984	4.5025
k__Bacteria;p__Proteobacteria;c__Gammaproteobacteria;o__Pseudomonadales;f__Pseudomonadaceae;g__Pseudomonas	2.67216	5.31624
k__Bacteria;p__Firmicutes;c__Bacilli;o__Bacillales;f__Bacillaceae;g__Geobacillus	2.42156	1.03485
k__Bacteria;p__Actinobacteria;c__Actinobacteria;o__Corynebacteriales;f__Corynebacteriaceae;g__Corynebacterium_1	1.37667	1.28015
k__Bacteria;p__Proteobacteria;c__Gammaproteobacteria;o__Enterobacteriales;f__Enterobacteriaceae;g__Enterobacter	1.17663	0.510308
k__Bacteria;p__Deinococcus-Thermus;c__Deinococci;o__Deinococcales;f__Deinococcaceae;g__Deinococcus	1.01302	0.62524
k__Bacteria;p__Proteobacteria;c__Alphaproteobacteria;o__Rhizobiales;f__Methylobacteriaceae;g__Methylobacterium	0.955384	0.902742
k__Bacteria;p__Firmicutes;c__Bacilli;o__unidentified;f__unidentified;g__unidentified	0.947848	0.871851
k__Bacteria;p__Proteobacteria;c__Alphaproteobacteria;o__Sphingomonadales;f__Sphingomonadaceae;g__Sphingobium	0.864111	2.07826
k__Bacteria;p__Actinobacteria;c__Actinobacteria;o__Pseudonocardiales;f__Pseudonocardiaceae;g__Saccharopolyspora	0.783027	3.57503
k__Bacteria;p__Proteobacteria;c__Alphaproteobacteria;o__Rhodobacterales;f__Rhodobacteraceae;g__Paracoccus	0.634116	0.77702
k__Bacteria;p__Proteobacteria;c__Gammaproteobacteria;o__Enterobacteriales;f__Enterobacteriaceae;g__Klebsiella	0.632627	0.272395
k__Bacteria;p__Actinobacteria;c__Actinobacteria;o__Micrococcales;f__Micrococcaceae;g__Micrococcus	0.615554	0.647395
k__Bacteria;p__Cyanobacteria;c__Chloroplast;o__uncultured_bacterium;f__uncultured_bacterium;g__uncultured_bacterium	0.517536	1.17651

## Sheet: fungi_phylum
Taxon	mean	sd
k__Fungi;p__Ascomycota	78.3051	13.816
k__Fungi;p__Basidiomycota	15.4333	11.0584
k__Fungi;p__unidentified	3.7085	10.6739
No blast hit;Other	1.12475	1.74947
k__Plantae;p__unidentified	1.08189	1.48326
k__Fungi;p__Zygomycota	0.148145	0.332842
k__Fungi;p__Chytridiomycota	0.0725078	0.203698
k__Fungi;p__Rozellomycota	0.054951	0.278572
k__unidentified;p__unidentified	0.0387734	0.182687
k__Protista;p__Ciliophora	0.0233383	0.0905359
k__Plantae;p__Anthophyta	0.00466766	0.0198638
k__Fungi;p__Glomeromycota	0.00302337	0.017522
k__Protista;p__Cercozoa	0.00106083	0.00874783

## Sheet: fungi_genus
Taxon	mean	sd
k__Fungi;p__Ascomycota;c__Eurotiomycetes;o__Eurotiales;f__Trichocomaceae;g__Aspergillus	26.5253	28.5559
k__Fungi;p__Ascomycota;c__unidentified;o__unidentified;f__unidentified;g__unidentified	8.98163	9.45298
k__Fungi;p__Ascomycota;c__Dothideomycetes;o__Capnodiales;f__Mycosphaerellaceae;g__Mycosphaerella	6.24755	9.32839
k__Fungi;p__Ascomycota;c__Saccharomycetes;o__Saccharomycetales;f__Incertae sedis;g__Candida	4.08643	6.50135
k__Fungi;p__unidentified;c__unidentified;o__unidentified;f__unidentified;g__unidentified	3.7085	10.6739
k__Fungi;p__Ascomycota;c__Dothideomycetes;o__Dothideales;f__Dothioraceae;g__Aureobasidium	3.26418	4.63107
k__Fungi;p__Ascomycota;c__Dothideomycetes;o__Pleosporales;f__unidentified;g__unidentified	3.05334	4.06816
k__Fungi;p__Ascomycota;c__Eurotiomycetes;o__Eurotiales;f__Trichocomaceae;g__Penicillium	2.17385	3.35072
k__Fungi;p__Ascomycota;c__Dothideomycetes;o__Capnodiales;f__Teratosphaeriaceae;g__Eupenidiella	2.12346	7.84248
k__Fungi;p__Ascomycota;c__Sordariomycetes;o__unidentified;f__unidentified;g__unidentified	1.80638	3.52177
k__Fungi;p__Basidiomycota;c__Agaricostilbomycetes;o__Agaricostilbales;f__Agaricostilbaceae;g__Sterigmatomyces	1.75796	5.89278
k__Fungi;p__Ascomycota;c__Dothideomycetes;o__Pleosporales;f__Incertae sedis;g__Ascochyta	1.32498	3.4699
k__Fungi;p__Ascomycota;c__Dothideomycetes;o__Pleosporales;f__Pleosporaceae;g__unidentified	1.2077	2.58024
No blast hit;Other;Other;Other;Other;Other	1.12475	1.74947
k__Plantae;p__unidentified;c__unidentified;o__unidentified;f__unidentified;g__unidentified	1.08189	1.48326
k__Fungi;p__Basidiomycota;c__Tremellomycetes;o__Tremellales;f__Incertae sedis;g__Cryptococcus	0.964454	2.57342
k__Fungi;p__Ascomycota;c__Sordariomycetes;o__Hypocreales;f__Cordycipitaceae;g__Simplicillium	0.947481	2.14567
k__Fungi;p__Ascomycota;c__Eurotiomycetes;o__Eurotiales;f__Trichocomaceae;g__unidentified	0.938888	5.29688
k__Fungi;p__Ascomycota;c__Dothideomycetes;o__Pleosporales;f__Pleosporaceae;g__Stemphylium	0.877837	4.81172
k__Fungi;p__Basidiomycota;c__Incertae sedis;o__Malasseziales;f__Malasseziaceae;g__Malassezia	0.865532	1.42216
k__Fungi;p__Basidiomycota;c__Agaricomycetes;o__unidentified;f__unidentified;g__unidentified	0.853916	0.986139
k__Fungi;p__Basidiomycota;c__Agaricomycetes;o__Agaricales;f__Schizophyllaceae;g__Schizophyllum	0.850733	1.5787
k__Fungi;p__Ascomycota;c__Dothideomycetes;o__Capnodiales;f__Teratosphaeriaceae;g__Devriesia	0.687896	4.17111
k__Fungi;p__Ascomycota;c__Leotiomycetes;o__Helotiales;f__Sclerotiniaceae;g__Botrytis	0.629179	1.12663
k__Fungi;p__Ascomycota;c__Eurotiomycetes;o__Eurotiales;f__unidentified;g__unidentified	0.628913	1.2099
k__Fungi;p__Ascomycota;c__Eurotiomycetes;o__Chaetothyriales;f__Chaetothyriaceae;g__Phaeosaccardinula	0.526755	4.3167
k__Fungi;p__Basidiomycota;c__Agaricomycetes;o__Russulales;f__Peniophoraceae;g__unidentified	0.489149	1.61609
k__Fungi;p__Ascomycota;c__Sordariomycetes;o__Hypocreales;f__Incertae sedis;g__Acremonium	0.439714	0.751867
k__Fungi;p__Ascomycota;c__Eurotiomycetes;o__Eurotiales;f__Thermoascaceae;g__Thermoascus	0.436691	0.775449
k__Fungi;p__Basidiomycota;c__Agaricomycetes;o__Polyporales;f__unidentified;g__unidentified	0.417437	0.660022
k__Fungi;p__Ascomycota;c__Sordariomycetes;o__Hypocreales;f__Cordycipitaceae;g__unidentified	0.411284	0.973657
k__Fungi;p__Basidiomycota;c__Exobasidiomycetes;o__Exobasidiales;f__Exobasidiaceae;g__Exobasidium	0.406351	2.4986
k__Fungi;p__Ascomycota;c__Sordariomycetes;o__Hypocreales;f__Nectriaceae;g__unidentified	0.356757	0.849994
k__Fungi;p__Ascomycota;c__Eurotiomycetes;o__Eurotiales;f__Trichocomaceae;g__Paecilomyces	0.334957	2.48117
k__Fungi;p__Ascomycota;c__Dothideomycetes;o__unidentified;f__unidentified;g__unidentified	0.332623	0.59721
k__Fungi;p__Basidiomycota;c__Agaricomycetes;o__Russulales;f__Peniophoraceae;g__Peniophora	0.324667	0.478444
k__Fungi;p__Ascomycota;c__Sordariomycetes;o__Hypocreales;f__Hypocreaceae;g__Trichoderma	0.32122	1.01513
k__Fungi;p__Ascomycota;c__Sordariomycetes;o__Sordariales;f__Chaetomiaceae;g__Chaetomium	0.31512	0.53914
k__Fungi;p__Basidiomycota;c__Agaricomycetes;o__Polyporales;f__Polyporaceae;g__Trametes	0.282605	0.4406
k__Fungi;p__Basidiomycota;c__Tremellomycetes;o__Tremellales;f__Incertae sedis;g__Bullera	0.28234	0.353649
k__Fungi;p__Ascomycota;c__Sordariomycetes;o__Hypocreales;f__unidentified;g__unidentified	0.277832	0.453471
k__Fungi;p__Ascomycota;c__Dothideomycetes;o__Pleosporales;f__Incertae sedis;g__Didymella	0.269133	0.527452
k__Fungi;p__Ascomycota;c__Eurotiomycetes;o__Eurotiales;f__Trichocomaceae;g__Talaromyces	0.258524	1.10575
k__Fungi;p__Ascomycota;c__Dothideomycetes;o__Capnodiales;f__Davidiellaceae;g__Cladosporium	0.25635	0.55419
k__Fungi;p__Basidiomycota;c__Agaricomycetes;o__Russulales;f__unidentified;g__unidentified	0.255872	0.530369
k__Fungi;p__Ascomycota;c__Sordariomycetes;o__Diaporthales;f__Togniniaceae;g__Phaeoacremonium	0.242294	0.432571
k__Fungi;p__Ascomycota;c__Dothideomycetes;o__Pleosporales;f__Incertae sedis;g__unidentified	0.220918	0.658781
k__Fungi;p__Basidiomycota;c__Tremellomycetes;o__Filobasidiales;f__unidentified;g__unidentified	0.220918	0.499886
k__Fungi;p__Ascomycota;c__Saccharomycetes;o__Saccharomycetales;f__Incertae sedis;g__Cyberlindnera	0.216091	1.75242
k__Fungi;p__Ascomycota;c__Sordariomycetes;o__Xylariales;f__Incertae sedis;g__Monographella	0.214288	0.487791
k__Fungi;p__Ascomycota;c__Dothideomycetes;o__Capnodiales;f__Incertae sedis;g__Toxicocladosporium	0.204369	0.655686
k__Fungi;p__Basidiomycota;c__Agaricomycetes;o__Agaricales;f__unidentified;g__unidentified	0.203945	0.732841
k__Fungi;p__Ascomycota;c__Dothideomycetes;o__Pleosporales;f__Incertae sedis;g__Phoma	0.197792	0.541491
k__Fungi;p__Basidiomycota;c__Agaricomycetes;o__Auriculariales;f__Incertae sedis;g__Exidia	0.191162	0.353648
k__Fungi;p__Ascomycota;c__Sordariomycetes;o__Sordariales;f__Chaetomiaceae;g__Humicola	0.189411	1.2236
k__Fungi;p__Basidiomycota;c__Agaricomycetes;o__Auriculariales;f__Incertae sedis;g__Auricularia	0.179811	0.356079
k__Fungi;p__Ascomycota;c__Dothideomycetes;o__Pleosporales;f__Incertae sedis;g__Periconia	0.177106	0.291067
k__Fungi;p__Basidiomycota;c__Agaricomycetes;o__Corticiales;f__Corticiaceae;g__Vuilleminia	0.176204	0.339012
k__Fungi;p__Ascomycota;c__Dothideomycetes;o__Pleosporales;f__Pleosporaceae;g__Curvularia	0.172226	0.371137
k__Fungi;p__Basidiomycota;c__Agaricomycetes;o__Polyporales;f__Polyporaceae;g__Coriolopsis	0.171536	0.499775
k__Fungi;p__Basidiomycota;c__Agaricomycetes;o__Polyporales;f__Meruliaceae;g__Bjerkandera	0.170475	0.356164
k__Fungi;p__Basidiomycota;c__Agaricomycetes;o__Trechisporales;f__Hydnodontaceae;g__Trechispora	0.170157	0.337321
k__Fungi;p__Ascomycota;c__Sordariomycetes;o__Sordariales;f__unidentified;g__unidentified	0.167929	0.376695
k__Fungi;p__Ascomycota;c__Sordariomycetes;o__Sordariales;f__Sordariaceae;g__Neurospora	0.165384	0.412588
k__Fungi;p__Basidiomycota;c__Agaricomycetes;o__Polyporales;f__Polyporaceae;g__Earliella	0.164111	0.799173
k__Fungi;p__Basidiomycota;c__Agaricomycetes;o__Polyporales;f__Phanerochaetaceae;g__Phanerochaete	0.15695	0.300962
k__Fungi;p__Ascomycota;c__Sordariomycetes;o__Sordariales;f__Lasiosphaeriaceae;g__unidentified	0.140083	0.316181
k__Fungi;p__Basidiomycota;c__Agaricomycetes;o__Polyporales;f__Phanerochaetaceae;g__Ceriporia	0.139446	0.597924
k__Fungi;p__Ascomycota;c__Dothideomycetes;o__Capnodiales;f__Teratosphaeriaceae;g__Acidomyces	0.139128	1.14018
k__Fungi;p__Ascomycota;c__Eurotiomycetes;o__Eurotiales;f__Incertae sedis;g__Thermomyces	0.136794	0.250227
k__Fungi;p__Basidiomycota;c__Agaricomycetes;o__Polyporales;f__Polyporaceae;g__unidentified	0.136529	0.328109
k__Fungi;p__Basidiomycota;c__Exobasidiomycetes;o__Microstromatales;f__Microstromataceae;g__Sympodiomycopsis	0.133028	0.827016
k__Fungi;p__Ascomycota;c__Sordariomycetes;o__Microascales;f__Microascaceae;g__Microascus	0.130694	0.341032
k__Fungi;p__Basidiomycota;c__Incertae sedis;o__Malasseziales;f__unidentified;g__unidentified	0.126769	0.405195
k__Fungi;p__Ascomycota;c__Dothideomycetes;o__Capnodiales;f__unidentified;g__unidentified	0.125708	0.255751
k__Fungi;p__Basidiomycota;c__Agaricomycetes;o__Hymenochaetales;f__Schizoporaceae;g__Schizopora	0.12486	0.257357
k__Fungi;p__Basidiomycota;c__Agaricomycetes;o__Polyporales;f__Meruliaceae;g__Phlebia	0.121889	0.254044
k__Fungi;p__Basidiomycota;c__unidentified;o__unidentified;f__unidentified;g__unidentified	0.120776	0.413641
k__Fungi;p__Basidiomycota;c__Microbotryomycetes;o__Sporidiobolales;f__unidentified;g__unidentified	0.119609	0.240023
k__Fungi;p__Ascomycota;c__Sordariomycetes;o__Hypocreales;f__Incertae sedis;g__Stachybotrys	0.116691	0.178637
k__Fungi;p__Ascomycota;c__Sordariomycetes;o__Sordariales;f__Chaetomiaceae;g__unidentified	0.115471	0.260161
k__Fungi;p__Ascomycota;c__Saccharomycetes;o__Saccharomycetales;f__Pichiaceae;g__Pichia	0.115259	0.447502
k__Fungi;p__Basidiomycota;c__Tremellomycetes;o__Cystofilobasidiales;f__Cystofilobasidiaceae;g__Itersonilia	0.114676	0.358418
k__Fungi;p__Ascomycota;c__Sordariomycetes;o__Xylariales;f__Diatrypaceae;g__unidentified	0.111228	0.271262
k__Fungi;p__Ascomycota;c__Sordariomycetes;o__Hypocreales;f__Nectriaceae;g__Gibberella	0.108576	0.177605
k__Fungi;p__Basidiomycota;c__Agaricomycetes;o__Polyporales;f__Ganodermataceae;g__Ganoderma	0.108258	0.307024
k__Fungi;p__Basidiomycota;c__Agaricomycetes;o__Polyporales;f__Polyporaceae;g__Diplomitoporus	0.106083	0.460672
k__Fungi;p__Basidiomycota;c__Tremellomycetes;o__Tremellales;f__Incertae sedis;g__Dioszegia	0.102582	0.294805
k__Fungi;p__Basidiomycota;c__Agaricomycetes;o__Russulales;f__Stereaceae;g__Stereum	0.100991	0.26519
k__Fungi;p__Ascomycota;c__Leotiomycetes;o__Erysiphales;f__Erysiphaceae;g__Blumeria	0.0954748	0.285689
k__Fungi;p__Zygomycota;c__Incertae sedis;o__Mortierellales;f__Mortierellaceae;g__Mortierella	0.0898524	0.247127
k__Fungi;p__Ascomycota;c__Archaeorhizomycetes;o__Archaeorhizomycetales;f__Archaeorhizomycetaceae;g__Archaeorhizomyces	0.089375	0.334341
k__Fungi;p__Basidiomycota;c__Tremellomycetes;o__unidentified;f__unidentified;g__unidentified	0.0886854	0.247704
k__Fungi;p__Basidiomycota;c__Agaricomycetes;o__Hymenochaetales;f__Schizoporaceae;g__Hyphodontia	0.0869881	0.14653
k__Fungi;p__Basidiomycota;c__Tremellomycetes;o__Trichosporonales;f__Trichosporonaceae;g__Trichosporon	0.0846012	0.194882
k__Fungi;p__Basidiomycota;c__Wallemiomycetes;o__Wallemiales;f__Wallemiaceae;g__Wallemia	0.0844952	0.169947
k__Fungi;p__Ascomycota;c__Leotiomycetes;o__Erysiphales;f__Erysiphaceae;g__Erysiphe	0.0843891	0.314614
k__Fungi;p__Basidiomycota;c__Agaricomycetes;o__Cantharellales;f__unidentified;g__unidentified	0.08423	0.257954
k__Fungi;p__Basidiomycota;c__Agaricomycetes;o__Polyporales;f__Polyporaceae;g__Grammothele	0.0831161	0.217836
k__Fungi;p__Ascomycota;c__Sordariomycetes;o__Hypocreales;f__Nectriaceae;g__Fusarium	0.0818431	0.233293
k__Fungi;p__Basidiomycota;c__Agaricomycetes;o__Agaricales;f__Psathyrellaceae;g__Coprinopsis	0.0794562	0.190047
k__Fungi;p__Ascomycota;c__Sordariomycetes;o__Incertae sedis;f__Apiosporaceae;g__Arthrinium	0.0787667	0.183453
k__Fungi;p__Basidiomycota;c__Agaricomycetes;o__Russulales;f__Bondarzewiaceae;g__Heterobasidion	0.0782363	0.211265
k__Fungi;p__Ascomycota;c__Dothideomycetes;o__Pleosporales;f__Pleosporaceae;g__Pyrenophora	0.0769633	0.273463
k__Fungi;p__Ascomycota;c__Sordariomycetes;o__Hypocreales;f__Cordycipitaceae;g__Engyodontium	0.0749477	0.345801
k__Fungi;p__Basidiomycota;c__Agaricomycetes;o__Auriculariales;f__unidentified;g__unidentified	0.0735686	0.180197
k__Fungi;p__Basidiomycota;c__Agaricomycetes;o__Polyporales;f__Phanerochaetaceae;g__Hyphodermella	0.0734625	0.309596
k__Fungi;p__Ascomycota;c__Leotiomycetes;o__Incertae sedis;f__Myxotrichaceae;g__Pseudogymnoascus	0.0704922	0.193482
k__Fungi;p__Ascomycota;c__Sordariomycetes;o__Microascales;f__Microascaceae;g__unidentified	0.0692722	0.190858
k__Fungi;p__Basidiomycota;c__Microbotryomycetes;o__Sporidiobolales;f__Incertae sedis;g__Sporobolomyces	0.0686357	0.120145
k__Fungi;p__Basidiomycota;c__Agaricomycetes;o__Agaricales;f__Psathyrellaceae;g__Coprinellus	0.0684766	0.20233
k__Fungi;p__Basidiomycota;c__Agaricomycetes;o__Hymenochaetales;f__Schizoporaceae;g__Xylodon	0.0677871	0.120118
k__Fungi;p__Basidiomycota;c__Agaricomycetes;o__Polyporales;f__Meruliaceae;g__Steccherinum	0.0674158	0.121433
k__Fungi;p__Basidiomycota;c__Agaricomycetes;o__Cantharellales;f__Botryobasidiaceae;g__Botryobasidium	0.0657715	0.221677
k__Fungi;p__Ascomycota;c__Dothideomycetes;o__Pleosporales;f__Phaeosphaeriaceae;g__unidentified	0.0648168	0.176322
k__Fungi;p__Basidiomycota;c__Agaricomycetes;o__Auriculariales;f__Incertae sedis;g__Heterochaete	0.0643924	0.228973
k__Fungi;p__Basidiomycota;c__Agaricomycetes;o__Incertae sedis;f__Incertae sedis;g__Resinicium	0.0639681	0.137188
k__Fungi;p__Basidiomycota;c__Microbotryomycetes;o__Sporidiobolales;f__Incertae sedis;g__Rhodotorula	0.063809	0.144285
k__Fungi;p__Ascomycota;c__Sordariomycetes;o__Incertae sedis;f__Incertae sedis;g__Myrmecridium	0.0623238	0.190249
k__Fungi;p__Ascomycota;c__Dothideomycetes;o__Pleosporales;f__Pleosporaceae;g__Alternaria	0.0609447	0.177941
k__Fungi;p__Basidiomycota;c__Tremellomycetes;o__Cystofilobasidiales;f__Cystofilobasidiaceae;g__Udeniomyces	0.058717	0.122722
k__Fungi;p__Ascomycota;c__Leotiomycetes;o__Helotiales;f__unidentified;g__unidentified	0.0568075	0.182974
k__Fungi;p__Ascomycota;c__Sordariomycetes;o__Diaporthales;f__Diaporthaceae;g__Diaporthe	0.0558527	0.15906
k__Fungi;p__Basidiomycota;c__Agaricomycetes;o__Cantharellales;f__Hydnaceae;g__Sistotrema	0.0556406	0.164576
k__Fungi;p__Ascomycota;c__Sordariomycetes;o__Hypocreales;f__Incertae sedis;g__Myrothecium	0.0551632	0.171589
k__Fungi;p__Basidiomycota;c__Exobasidiomycetes;o__Entylomatales;f__unidentified;g__unidentified	0.0550571	0.158662
k__Fungi;p__Basidiomycota;c__Ustilaginomycetes;o__Urocystidales;f__Urocystidaceae;g__Urocystis	0.0550571	0.267154
k__Fungi;p__Rozellomycota;c__unidentified;o__unidentified;f__unidentified;g__unidentified	0.054951	0.278572
k__Fungi;p__Basidiomycota;c__Agaricomycetes;o__Russulales;f__Peniophoraceae;g__Duportella	0.0547389	0.159889
k__Fungi;p__Basidiomycota;c__Agaricomycetes;o__Polyporales;f__Meruliaceae;g__Hyphoderma	0.0543676	0.126162
k__Fungi;p__Ascomycota;c__Eurotiomycetes;o__Eurotiales;f__Trichocomaceae;g__Byssochlamys	0.0540493	0.18689
k__Fungi;p__Ascomycota;c__Sordariomycetes;o__Xylariales;f__Xylariaceae;g__Hypoxylon	0.0535189	0.193343
k__Fungi;p__Ascomycota;c__Dothideomycetes;o__Pleosporales;f__Pleosporaceae;g__Chalastospora	0.0518746	0.106346
k__Fungi;p__Basidiomycota;c__Agaricomycetes;o__Hymenochaetales;f__Hymenochaetaceae;g__Tubulicrinis	0.0517155	0.175228
k__Fungi;p__Ascomycota;c__Eurotiomycetes;o__Chaetothyriales;f__Incertae sedis;g__Coniosporium	0.0516625	0.121673
k__Fungi;p__Basidiomycota;c__Tritirachiomycetes;o__Incertae sedis;f__Incertae sedis;g__Tritirachium	0.051079	0.408075
k__Fungi;p__Ascomycota;c__Incertae sedis;o__Incertae sedis;f__Incertae sedis;g__Knufia	0.0509729	0.109096
k__Fungi;p__Ascomycota;c__Eurotiomycetes;o__Onygenales;f__Arthrodermataceae;g__Microsporum	0.0508668	0.186699
k__Fungi;p__Ascomycota;c__Eurotiomycetes;o__Chaetothyriales;f__Herpotrichiellaceae;g__Phaeococcomyces	0.0506547	0.142951
k__Fungi;p__Basidiomycota;c__Agaricomycetes;o__Agaricales;f__Mycenaceae;g__Mycena	0.0506016	0.161123
k__Fungi;p__Basidiomycota;c__Agaricomycetes;o__Cantharellales;f__Ceratobasidiaceae;g__unidentified	0.0492225	0.122378
k__Fungi;p__Basidiomycota;c__Ustilaginomycetes;o__Ustilaginales;f__Ustilaginaceae;g__unidentified	0.0489043	0.14014
k__Fungi;p__Basidiomycota;c__Agaricomycetes;o__Polyporales;f__Meripilaceae;g__Rigidoporus	0.0487452	0.137077
k__Fungi;p__Basidiomycota;c__Agaricomycetes;o__Polyporales;f__Polyporaceae;g__Lentinus	0.0481087	0.153633
k__Fungi;p__Basidiomycota;c__Agaricomycetes;o__Russulales;f__Stereaceae;g__Gloeocystidiellum	0.0480556	0.161295
k__Fungi;p__Ascomycota;c__Dothideomycetes;o__Capnodiales;f__Teratosphaeriaceae;g__Teratosphaeria	0.0465705	0.176346
k__Fungi;p__Ascomycota;c__Dothideomycetes;o__Pleosporales;f__Pleosporaceae;g__Bipolaris	0.0462522	0.235753
k__Fungi;p__Ascomycota;c__Dothideomycetes;o__Capnodiales;f__Mycosphaerellaceae;g__Sphaerulina	0.0455096	0.092816
k__Fungi;p__Ascomycota;c__Saccharomycetes;o__Saccharomycetales;f__unidentified;g__unidentified	0.0455096	0.116043
k__Fungi;p__Ascomycota;c__Incertae sedis;o__Incertae sedis;f__Incertae sedis;g__Staphylotrichum	0.0448201	0.13681
k__Fungi;p__Ascomycota;c__Lecanoromycetes;o__Peltigerales;f__Lobariaceae;g__Lobaria	0.042115	0.169493
k__Fungi;p__Ascomycota;c__Dothideomycetes;o__Pleosporales;f__Sporormiaceae;g__unidentified	0.0416906	0.12409
k__Fungi;p__Ascomycota;c__Dothideomycetes;o__Incertae sedis;f__Incertae sedis;g__Zymoseptoria	0.0404707	0.153651
k__Fungi;p__Ascomycota;c__Sordariomycetes;o__Hypocreales;f__Incertae sedis;g__Geosmithia	0.0402585	0.144545
k__Fungi;p__Basidiomycota;c__Agaricomycetes;o__Corticiales;f__Corticiaceae;g__unidentified	0.0397812	0.0836503
k__Fungi;p__Ascomycota;c__Sordariomycetes;o__Magnaporthales;f__Magnaporthaceae;g__Magnaporthe	0.0397281	0.191418
k__Fungi;p__Ascomycota;c__Saccharomycetes;o__Saccharomycetales;f__Debaryomycetaceae;g__Scheffersomyces	0.0388264	0.305333
k__unidentified;p__unidentified;c__unidentified;o__unidentified;f__unidentified;g__unidentified	0.0387734	0.182687
k__Fungi;p__Basidiomycota;c__Agaricomycetes;o__Trechisporales;f__unidentified;g__unidentified	0.0386673	0.106997
k__Fungi;p__Ascomycota;c__Leotiomycetes;o__Erysiphales;f__Erysiphaceae;g__Podosphaera	0.0384551	0.0885455
k__Fungi;p__Ascomycota;c__Eurotiomycetes;o__Chaetothyriales;f__unidentified;g__unidentified	0.0379247	0.102097
k__Fungi;p__Ascomycota;c__Dothideomycetes;o__Capnodiales;f__Mycosphaerellaceae;g__unidentified	0.0378186	0.0863718
k__Fungi;p__Ascomycota;c__Dothideomycetes;o__Pleosporales;f__Sporormiaceae;g__Preussia	0.0377656	0.130696
k__Fungi;p__Ascomycota;c__Incertae sedis;o__Incertae sedis;f__Incertae sedis;g__Torula	0.0369699	0.162295
k__Fungi;p__Basidiomycota;c__Agaricomycetes;o__Polyporales;f__Fomitopsidaceae;g__Antrodia	0.0366517	0.113053
k__Fungi;p__Basidiomycota;c__Agaricomycetes;o__Hymenochaetales;f__Hymenochaetaceae;g__Fuscoporia	0.0363865	0.100501
k__Fungi;p__Basidiomycota;c__Tremellomycetes;o__Tremellales;f__unidentified;g__unidentified	0.0363335	0.23911
k__Fungi;p__Ascomycota;c__Eurotiomycetes;o__Incertae sedis;f__Monascaceae;g__Monascus	0.0361213	0.0919954
k__Fungi;p__Basidiomycota;c__Agaricomycetes;o__Polyporales;f__Fomitopsidaceae;g__Laetiporus	0.0360682	0.165833
k__Fungi;p__Basidiomycota;c__Exobasidiomycetes;o__Incertae sedis;f__Incertae sedis;g__Tilletiopsis	0.0358561	0.109271
k__Fungi;p__Ascomycota;c__Sordariomycetes;o__Xylariales;f__Xylariaceae;g__Xylaria	0.0352196	0.0823358
k__Fungi;p__Ascomycota;c__Sordariomycetes;o__Xylariales;f__Amphisphaeriaceae;g__Pestalotiopsis	0.0351665	0.0894699
k__Fungi;p__Basidiomycota;c__Agaricomycetes;o__Agaricales;f__Marasmiaceae;g__Gymnopus	0.0350074	0.12536
k__Fungi;p__Ascomycota;c__Dothideomycetes;o__Pleosporales;f__Cucurbitariaceae;g__Pyrenochaetopsis	0.0346892	0.0932605
k__Fungi;p__Ascomycota;c__Dothideomycetes;o__Capnodiales;f__Mycosphaerellaceae;g__Dissoconium	0.0326205	0.103497
k__Fungi;p__Basidiomycota;c__Agaricomycetes;o__Boletales;f__Sclerodermataceae;g__Pisolithus	0.0325145	0.262412
k__Fungi;p__Basidiomycota;c__Agaricomycetes;o__Cantharellales;f__Ceratobasidiaceae;g__Ceratobasidium	0.0324084	0.0785644
k__Fungi;p__Ascomycota;c__Sordariomycetes;o__Incertae sedis;f__Glomerellaceae;g__Colletotrichum	0.0320901	0.164736
k__Fungi;p__Ascomycota;c__Sordariomycetes;o__Sordariales;f__Lasiosphaeriaceae;g__Schizothecium	0.031931	0.127959
k__Fungi;p__Ascomycota;c__Sordariomycetes;o__Sordariales;f__Lasiosphaeriaceae;g__Zopfiella	0.0316658	0.111449
k__Fungi;p__Ascomycota;c__Lecanoromycetes;o__Peltigerales;f__Lobariaceae;g__Sticta	0.0316128	0.248924
k__Fungi;p__Ascomycota;c__Sordariomycetes;o__Incertae sedis;f__Plectosphaerellaceae;g__Gibellulopsis	0.0313475	0.100595
k__Fungi;p__Basidiomycota;c__Agaricomycetes;o__Polyporales;f__Meruliaceae;g__Irpex	0.0311884	0.131172
k__Fungi;p__Basidiomycota;c__Microbotryomycetes;o__Sporidiobolales;f__Incertae sedis;g__unidentified	0.0310293	0.0865731
k__Fungi;p__Chytridiomycota;c__Chytridiomycetes;o__Olpidiales;f__Olpidiaceae;g__Olpidiaster	0.0305519	0.148357
k__Fungi;p__Ascomycota;c__Leotiomycetes;o__unidentified;f__unidentified;g__unidentified	0.0304989	0.191703
k__Fungi;p__Ascomycota;c__Eurotiomycetes;o__Chaetothyriales;f__Herpotrichiellaceae;g__unidentified	0.0302337	0.0793673
k__Fungi;p__Basidiomycota;c__Agaricomycetes;o__Polyporales;f__Polyporaceae;g__Fomes	0.0300745	0.0866571
k__Fungi;p__Basidiomycota;c__Agaricomycetes;o__Polyporales;f__Polyporaceae;g__Microporus	0.0300215	0.101437
k__Fungi;p__Ascomycota;c__Sordariomycetes;o__Hypocreales;f__Cordycipitaceae;g__Cordyceps	0.0299154	0.112173
k__Fungi;p__Basidiomycota;c__Agaricomycetes;o__Agaricales;f__Amanitaceae;g__Amanita	0.0299154	0.0870515
k__Fungi;p__Ascomycota;c__Sordariomycetes;o__Sordariales;f__Lasiosphaeriaceae;g__Podospora	0.0297033	0.0875676
k__Fungi;p__Basidiomycota;c__Ustilaginomycetes;o__Ustilaginales;f__Ustilaginaceae;g__Ustilago	0.0292789	0.0830132
k__Fungi;p__Ascomycota;c__Sordariomycetes;o__Hypocreales;f__Incertae sedis;g__Sarocladium	0.0292259	0.118713
k__Fungi;p__Ascomycota;c__Dothideomycetes;o__Pleosporales;f__Montagnulaceae;g__unidentified	0.0285894	0.111754
k__Fungi;p__Ascomycota;c__Sordariomycetes;o__Hypocreales;f__Bionectriaceae;g__unidentified	0.0284833	0.107863
k__Fungi;p__Basidiomycota;c__Agaricomycetes;o__Agaricales;f__Strophariaceae;g__Hypholoma	0.0284833	0.0860489
k__Fungi;p__Basidiomycota;c__Agaricomycetes;o__Sebacinales;f__Sebacinales Group B;g__unidentified	0.0280059	0.107723
k__Fungi;p__Ascomycota;c__Sordariomycetes;o__Sordariales;f__Cephalothecaceae;g__Cephalotheca	0.0278998	0.219665
k__Fungi;p__Ascomycota;c__Dothideomycetes;o__Pleosporales;f__Phaeosphaeriaceae;g__Sclerostagonospora	0.0277938	0.136855
k__Fungi;p__Basidiomycota;c__Agaricomycetes;o__Polyporales;f__Meruliaceae;g__Mycoacia	0.0277407	0.0737582
k__Fungi;p__Basidiomycota;c__Agaricomycetes;o__Trechisporales;f__Hydnodontaceae;g__Sistotremastrum	0.0274755	0.0809323
k__Fungi;p__Ascomycota;c__Eurotiomycetes;o__Eurotiales;f__Trichocomaceae;g__Rasamsonia	0.0273694	0.160134
k__Fungi;p__Basidiomycota;c__Agaricomycetes;o__Russulales;f__Auriscalpiaceae;g__Artomyces	0.0272103	0.0935524
k__Fungi;p__Basidiomycota;c__Agaricomycetes;o__Agaricales;f__Physalacriaceae;g__Armillaria	0.0271042	0.150638
k__Fungi;p__Ascomycota;c__Incertae sedis;o__Incertae sedis;f__Incertae sedis;g__Hansfordia	0.0266799	0.0809326
k__Fungi;p__Ascomycota;c__Sordariomycetes;o__Hypocreales;f__Incertae sedis;g__Cephalosporium	0.0264677	0.207747
k__Fungi;p__Basidiomycota;c__Tremellomycetes;o__Cystofilobasidiales;f__Cystofilobasidiaceae;g__Guehomyces	0.0264677	0.0788484
k__Fungi;p__Ascomycota;c__Sordariomycetes;o__Xylariales;f__unidentified;g__unidentified	0.0263086	0.084505
k__Fungi;p__Basidiomycota;c__Agaricomycetes;o__Thelephorales;f__Thelephoraceae;g__unidentified	0.025566	0.0693639
k__Fungi;p__Ascomycota;c__Eurotiomycetes;o__Incertae sedis;f__Incertae sedis;g__Sarcinomyces	0.0250886	0.149481
k__Fungi;p__Ascomycota;c__Sordariomycetes;o__Hypocreales;f__Nectriaceae;g__Fusicolla	0.0247704	0.0765577
k__Fungi;p__Basidiomycota;c__Agaricomycetes;o__Agaricales;f__Cortinariaceae;g__Cortinarius	0.0240278	0.0870349
k__Fungi;p__Basidiomycota;c__Tremellomycetes;o__Tremellales;f__Incertae sedis;g__Hannaella	0.0239748	0.0645382
k__Fungi;p__Ascomycota;c__Sordariomycetes;o__Magnaporthales;f__Magnaporthaceae;g__unidentified	0.0239217	0.109066
k__Fungi;p__Ascomycota;c__Sordariomycetes;o__Sordariales;f__Lasiosphaeriaceae;g__Cercophora	0.0234974	0.125224
k__Protista;p__Ciliophora;c__unidentified;o__unidentified;f__unidentified;g__unidentified	0.0233383	0.0905359
k__Fungi;p__Ascomycota;c__Leotiomycetes;o__Helotiales;f__Helotiaceae;g__Hymenoscyphus	0.0232322	0.0902478
k__Fungi;p__Ascomycota;c__Sordariomycetes;o__Xylariales;f__Xylariaceae;g__unidentified	0.0231261	0.0581791
k__Fungi;p__Basidiomycota;c__Agaricomycetes;o__Agaricales;f__Psathyrellaceae;g__Psathyrella	0.0230731	0.0556264
k__Fungi;p__Ascomycota;c__Eurotiomycetes;o__Chaetothyriales;f__Herpotrichiellaceae;g__Exophiala	0.0229139	0.0625086
k__Fungi;p__Basidiomycota;c__Agaricomycetes;o__Hymenochaetales;f__Hymenochaetaceae;g__Phellinus	0.0229139	0.0779747
k__Fungi;p__Ascomycota;c__Sordariomycetes;o__Xylariales;f__Diatrypaceae;g__Eutypella	0.0227548	0.141493
k__Fungi;p__Basidiomycota;c__Agaricomycetes;o__Corticiales;f__Corticiaceae;g__Corticium	0.0224896	0.0711285
k__Fungi;p__Ascomycota;c__Lecanoromycetes;o__unidentified;f__unidentified;g__unidentified	0.0223835	0.100591
k__Fungi;p__Basidiomycota;c__Agaricomycetes;o__Agaricales;f__Entolomataceae;g__Entoloma	0.0223835	0.0531941
k__Fungi;p__Ascomycota;c__Sordariomycetes;o__Hypocreales;f__Bionectriaceae;g__Clonostachys	0.021694	0.130519
k__Fungi;p__Basidiomycota;c__Exobasidiomycetes;o__unidentified;f__unidentified;g__unidentified	0.0216409	0.0595733
k__Fungi;p__Basidiomycota;c__Agaricomycetes;o__Agaricales;f__Pleurotaceae;g__Pleurotus	0.0215349	0.0442401
k__Fungi;p__Basidiomycota;c__Tremellomycetes;o__Tremellales;f__Incertae sedis;g__unidentified	0.0215349	0.0696718
k__Fungi;p__Ascomycota;c__Sordariomycetes;o__Coniochaetales;f__Coniochaetaceae;g__Coniochaeta	0.0214288	0.0820778
k__Fungi;p__Ascomycota;c__Dothideomycetes;o__Pleosporales;f__Montagnulaceae;g__Paraconiothyrium	0.0213757	0.0812801
k__Fungi;p__Ascomycota;c__Incertae sedis;o__Incertae sedis;f__Incertae sedis;g__Spegazzinia	0.0208453	0.0737387
k__Fungi;p__Ascomycota;c__Dothideomycetes;o__Capnodiales;f__Incertae sedis;g__Capnobotryella	0.0207923	0.0733989
k__Fungi;p__Ascomycota;c__Sordariomycetes;o__Diaporthales;f__Diaporthaceae;g__Phomopsis	0.020474	0.0921028
k__Fungi;p__Basidiomycota;c__Agaricomycetes;o__Agaricales;f__Strophariaceae;g__Gymnopilus	0.0202619	0.0835645
k__Fungi;p__Basidiomycota;c__Agaricomycetes;o__Trechisporales;f__Hydnodontaceae;g__Luellia	0.0201558	0.0557523
k__Fungi;p__Basidiomycota;c__Agaricomycetes;o__Atheliales;f__Atheliaceae;g__unidentified	0.0201027	0.0497686
k__Fungi;p__Basidiomycota;c__Agaricomycetes;o__Polyporales;f__Polyporaceae;g__Daedaleopsis	0.0199967	0.0462673
k__Fungi;p__Basidiomycota;c__Agaricomycetes;o__Cantharellales;f__Clavulinaceae;g__unidentified	0.0199436	0.0873753
k__Fungi;p__Ascomycota;c__Pezizomycetes;o__Pezizales;f__Pyronemataceae;g__Pyronema	0.0197845	0.080823
k__Fungi;p__Ascomycota;c__Sordariomycetes;o__Hypocreales;f__Incertae sedis;g__unidentified	0.0196784	0.0587312
k__Fungi;p__Ascomycota;c__Eurotiomycetes;o__Incertae sedis;f__Amorphothecaceae;g__Amorphotheca	0.0195723	0.13944
k__Fungi;p__Basidiomycota;c__Agaricomycetes;o__Polyporales;f__Phanerochaetaceae;g__unidentified	0.0193602	0.068528
k__Fungi;p__Ascomycota;c__Leotiomycetes;o__Erysiphales;f__Erysiphaceae;g__Sawadaea	0.019201	0.0671181
k__Fungi;p__Ascomycota;c__Sordariomycetes;o__Microascales;f__Halosphaeriaceae;g__unidentified	0.019095	0.09058
k__Fungi;p__Basidiomycota;c__Agaricomycetes;o__Incertae sedis;f__Incertae sedis;g__Peniophorella	0.0190419	0.0485342
k__Fungi;p__Ascomycota;c__Sordariomycetes;o__Calosphaeriales;f__Pleurostomataceae;g__unidentified	0.0189889	0.156586
k__Fungi;p__Basidiomycota;c__Agaricomycetes;o__Agaricales;f__Strophariaceae;g__Psilocybe	0.0187767	0.0539948
k__Fungi;p__Ascomycota;c__Sordariomycetes;o__Hypocreales;f__Nectriaceae;g__Microcera	0.0182993	0.0761876
k__Fungi;p__Basidiomycota;c__Agaricomycetes;o__Sebacinales;f__Sebacinaceae;g__Paulisebacina	0.0175037	0.144339
k__Fungi;p__Ascomycota;c__Leotiomycetes;o__Erysiphales;f__Erysiphaceae;g__Golovinomyces	0.0172385	0.0600371
k__Fungi;p__Ascomycota;c__Eurotiomycetes;o__Onygenales;f__Onygenaceae;g__Chrysosporium	0.0171855	0.0623635
k__Fungi;p__Basidiomycota;c__Agaricomycetes;o__Gloeophyllales;f__Gloeophyllaceae;g__Gloeophyllum	0.0170794	0.0502899
k__Fungi;p__Ascomycota;c__Taphrinomycetes;o__Taphrinales;f__Taphrinaceae;g__Taphrina	0.0170263	0.0665061
k__Fungi;p__Ascomycota;c__Pezizomycetes;o__Pezizales;f__unidentified;g__unidentified	0.0168142	0.0736801
k__Fungi;p__Ascomycota;c__Dothideomycetes;o__Capnodiales;f__Mycosphaerellaceae;g__Stenella	0.016602	0.103164
k__Fungi;p__Ascomycota;c__Dothideomycetes;o__Pleosporales;f__Incertae sedis;g__Letendraea	0.0163368	0.0652821
k__Fungi;p__Ascomycota;c__Dothideomycetes;o__Pleosporales;f__Lophiostomataceae;g__Lophiostoma	0.0162307	0.0385884
k__Fungi;p__Ascomycota;c__Sordariomycetes;o__Lulworthiales;f__Lulworthiaceae;g__Lulwoana	0.0161246	0.0518743
k__Fungi;p__Basidiomycota;c__Agaricomycetes;o__Agaricales;f__Marasmiaceae;g__Macrocystidia	0.0160185	0.0561588
k__Fungi;p__Basidiomycota;c__Agaricomycetes;o__Corticiales;f__Corticiaceae;g__Punctularia	0.0160185	0.0888012
k__Fungi;p__Ascomycota;c__Dothideomycetes;o__Pleosporales;f__Phaeosphaeriaceae;g__Phaeosphaeria	0.0158064	0.0423249
k__Fungi;p__Basidiomycota;c__Agaricomycetes;o__Hymenochaetales;f__Hymenochaetaceae;g__Hymenochaete	0.0157003	0.0660341
k__Fungi;p__Basidiomycota;c__Agaricomycetes;o__Russulales;f__Russulaceae;g__Russula	0.0156473	0.0806982
k__Fungi;p__Basidiomycota;c__Agaricomycetes;o__Agaricales;f__Agaricaceae;g__Coprinus	0.0155942	0.096134
k__Fungi;p__Basidiomycota;c__Agaricomycetes;o__Polyporales;f__Incertae sedis;g__Phlebiella	0.0154881	0.0602605
k__Fungi;p__Ascomycota;c__Sordariomycetes;o__Hypocreales;f__Hypocreaceae;g__unidentified	0.015329	0.0946397
k__Fungi;p__Basidiomycota;c__Agaricomycetes;o__Polyporales;f__Polyporaceae;g__Polyporus	0.015276	0.0558945
k__Fungi;p__Ascomycota;c__Dothideomycetes;o__Pleosporales;f__Incertae sedis;g__Pyrenochaeta	0.0152229	0.0739569
k__Fungi;p__Ascomycota;c__Dothideomycetes;o__Pleosporales;f__Cucurbitariaceae;g__Curreya	0.0151699	0.074362
k__Fungi;p__Chytridiomycota;c__Chytridiomycetes;o__Spizellomycetales;f__Spizellomycetaceae;g__Spizellomyces	0.0151699	0.124209
k__Fungi;p__Ascomycota;c__Pezizomycetes;o__Pezizales;f__Pezizaceae;g__Peziza	0.0150638	0.0895081
k__Fungi;p__Basidiomycota;c__Ustilaginomycetes;o__Ustilaginales;f__Anthracoideaceae;g__Anthracoidea	0.0150638	0.103661
k__Fungi;p__Ascomycota;c__Dothideomycetes;o__Capnodiales;f__Mycosphaerellaceae;g__Zasmidium	0.0150108	0.0745785
k__Fungi;p__Ascomycota;c__Sordariomycetes;o__Hypocreales;f__Ophiocordycipitaceae;g__Purpureocillium	0.0150108	0.0615029
k__Fungi;p__Basidiomycota;c__Agaricostilbomycetes;o__Agaricostilbales;f__Agaricostilbaceae;g__Bensingtonia	0.0149047	0.0399307
k__Fungi;p__Basidiomycota;c__Agaricomycetes;o__Polyporales;f__Fomitopsidaceae;g__Piptoporus	0.0146395	0.0443669
k__Fungi;p__Ascomycota;c__Saccharomycetes;o__Saccharomycetales;f__Saccharomycetaceae;g__Kazachstania	0.0145334	0.104309
k__Fungi;p__Ascomycota;c__Leotiomycetes;o__Helotiales;f__Dermateaceae;g__unidentified	0.0144803	0.0654189
k__Fungi;p__Ascomycota;c__Leotiomycetes;o__Helotiales;f__Sclerotiniaceae;g__Sclerotinia	0.0144803	0.064996
k__Fungi;p__Ascomycota;c__Leotiomycetes;o__Helotiales;f__Vibrisseaceae;g__Phialocephala	0.0144273	0.0799425
k__Fungi;p__Ascomycota;c__Sordariomycetes;o__Hypocreales;f__Incertae sedis;g__Calcarisporium	0.0144273	0.0691937
k__Fungi;p__Ascomycota;c__Sordariomycetes;o__Sordariales;f__Chaetomiaceae;g__Thielavia	0.0143743	0.0862075
k__Fungi;p__Basidiomycota;c__Agaricomycetes;o__Agaricales;f__Physalacriaceae;g__Flammulina	0.0142682	0.0551119
k__Fungi;p__Ascomycota;c__Dothideomycetes;o__Capnodiales;f__Mycosphaerellaceae;g__Uwebraunia	0.014109	0.053772
k__Fungi;p__Ascomycota;c__Dothideomycetes;o__Capnodiales;f__Mycosphaerellaceae;g__Pseudocercospora	0.014056	0.04339
k__Fungi;p__Basidiomycota;c__Agaricomycetes;o__Trechisporales;f__Hydnodontaceae;g__Subulicystidium	0.014056	0.0896212
k__Fungi;p__Ascomycota;c__Sordariomycetes;o__Hypocreales;f__Nectriaceae;g__Volutella	0.0139499	0.103723
k__Fungi;p__Chytridiomycota;c__unidentified;o__unidentified;f__unidentified;g__unidentified	0.0139499	0.0423976
k__Fungi;p__Basidiomycota;c__Agaricomycetes;o__Polyporales;f__Phanerochaetaceae;g__Antrodiella	0.0138969	0.0892241
k__Fungi;p__Basidiomycota;c__Microbotryomycetes;o__Leucosporidiales;f__Leucosporidiaceae;g__Leucosporidium	0.0137908	0.0367453
k__Fungi;p__Basidiomycota;c__Agaricomycetes;o__Hymenochaetales;f__Incertae sedis;g__Fibricium	0.0137378	0.0897687
k__Fungi;p__Ascomycota;c__Eurotiomycetes;o__Verrucariales;f__Verrucariaceae;g__unidentified	0.0136847	0.0732094
k__Fungi;p__Ascomycota;c__Dothideomycetes;o__Capnodiales;f__Incertae sedis;g__unidentified	0.0136317	0.0480558
k__Fungi;p__Basidiomycota;c__Agaricomycetes;o__Agaricales;f__Marasmiaceae;g__Marasmius	0.0136317	0.0490911
k__Fungi;p__Basidiomycota;c__Agaricomycetes;o__Polyporales;f__Ganodermataceae;g__Amauroderma	0.0135256	0.060695
k__Fungi;p__Ascomycota;c__Eurotiomycetes;o__Chaetothyriales;f__Herpotrichiellaceae;g__Cladophialophora	0.0134725	0.0941465
k__Fungi;p__Ascomycota;c__Sordariomycetes;o__Diaporthales;f__Valsaceae;g__unidentified	0.0134195	0.0471338
k__Fungi;p__Basidiomycota;c__Agaricomycetes;o__Polyporales;f__Fomitopsidaceae;g__Fomitopsis	0.0133134	0.0355054
k__Fungi;p__Ascomycota;c__Sordariomycetes;o__Hypocreales;f__Hypocreaceae;g__Acrostalagmus	0.0132073	0.0981531
k__Fungi;p__Basidiomycota;c__Agaricomycetes;o__Corticiales;f__unidentified;g__unidentified	0.0131543	0.0328849
k__Fungi;p__Basidiomycota;c__Agaricostilbomycetes;o__Agaricostilbales;f__Kondoaceae;g__Kondoa	0.0129952	0.0516969
k__Fungi;p__Ascomycota;c__Sordariomycetes;o__Incertae sedis;f__Incertae sedis;g__Savoryella	0.0128361	0.0772482
k__Fungi;p__Ascomycota;c__Eurotiomycetes;o__Incertae sedis;f__Eremascaceae;g__Eremascus	0.012783	0.0438985
k__Fungi;p__Ascomycota;c__Lecanoromycetes;o__Peltigerales;f__Pannariaceae;g__unidentified	0.012783	0.0545275
k__Fungi;p__Ascomycota;c__Leotiomycetes;o__Helotiales;f__Helotiaceae;g__Articulospora	0.012783	0.0427058
k__Fungi;p__Basidiomycota;c__Agaricomycetes;o__Agaricales;f__Hygrophoraceae;g__Hygrophorus	0.0126769	0.0567644
k__Fungi;p__Ascomycota;c__Sordariomycetes;o__Hypocreales;f__Clavicipitaceae;g__Epichlo	0.0124648	0.0612334
k__Fungi;p__Ascomycota;c__Dothideomycetes;o__Pleosporales;f__Phaeosphaeriaceae;g__Setophaeosphaeria	0.0122526	0.101037
k__Fungi;p__Basidiomycota;c__Agaricomycetes;o__Polyporales;f__Polyporaceae;g__Skeletocutis	0.0120935	0.0482812
k__Fungi;p__Ascomycota;c__Dothideomycetes;o__Pleosporales;f__Montagnulaceae;g__Paraphaeosphaeria	0.0119874	0.0733071
k__Fungi;p__Basidiomycota;c__Cystobasidiomycetes;o__Cystobasidiales;f__Cystobasidiaceae;g__Cystobasidium	0.0119343	0.0702333
k__Fungi;p__Ascomycota;c__Leotiomycetes;o__Incertae sedis;f__Incertae sedis;g__Leohumicola	0.0118283	0.0471462
k__Fungi;p__Ascomycota;c__Eurotiomycetes;o__Eurotiales;f__Trichocomaceae;g__Sagenomella	0.0117222	0.078329
k__Fungi;p__Ascomycota;c__Sordariomycetes;o__Sordariales;f__Lasiosphaeriaceae;g__Apodospora	0.0117222	0.0771174
k__Fungi;p__Basidiomycota;c__Agaricomycetes;o__Phallales;f__Phallaceae;g__Phallus	0.0117222	0.0428462
k__Fungi;p__Basidiomycota;c__Cystobasidiomycetes;o__Erythrobasidiales;f__Incertae sedis;g__Erythrobasidium	0.0117222	0.0361348
k__Fungi;p__Ascomycota;c__Dothideomycetes;o__Dothideales;f__unidentified;g__unidentified	0.0116691	0.0520449
k__Fungi;p__Ascomycota;c__Leotiomycetes;o__Helotiales;f__Dermateaceae;g__Mollisia	0.0116161	0.0957888
k__Fungi;p__Ascomycota;c__Dothideomycetes;o__Capnodiales;f__Teratosphaeriaceae;g__Catenulostroma	0.0115631	0.0953514
k__Fungi;p__Ascomycota;c__Sordariomycetes;o__Hypocreales;f__Cordycipitaceae;g__Beauveria	0.01151	0.0486158
k__Fungi;p__Ascomycota;c__Dothideomycetes;o__Pleosporales;f__Leptosphaeriaceae;g__Coniothyrium	0.0114039	0.0940392
k__Fungi;p__Ascomycota;c__Sordariomycetes;o__Xylariales;f__Diatrypaceae;g__Eutypa	0.0113509	0.0419388
k__Fungi;p__Zygomycota;c__Incertae sedis;o__Mucorales;f__Rhizopodaceae;g__Rhizopus	0.0112978	0.0313316
k__Fungi;p__Ascomycota;c__Dothideomycetes;o__Capnodiales;f__Incertae sedis;g__Recurvomyces	0.0112448	0.0733021
k__Fungi;p__Ascomycota;c__Eurotiomycetes;o__Chaetothyriales;f__Herpotrichiellaceae;g__Capronia	0.0111918	0.0922896
k__Fungi;p__Ascomycota;c__Saccharomycetes;o__Saccharomycetales;f__Dipodascaceae;g__unidentified	0.0111918	0.0391709
k__Fungi;p__Basidiomycota;c__Agaricomycetes;o__Atheliales;f__Atheliaceae;g__Amphinema	0.0108205	0.056612
k__Fungi;p__Ascomycota;c__Sordariomycetes;o__Microascales;f__Microascaceae;g__Scedosporium	0.0107674	0.0510633
k__Fungi;p__Basidiomycota;c__Agaricomycetes;o__Cantharellales;f__Ceratobasidiaceae;g__Rhizoctonia	0.0106613	0.0781579
k__Fungi;p__Basidiomycota;c__Agaricomycetes;o__Polyporales;f__Phanerochaetaceae;g__Phlebiopsis	0.0106613	0.030455
k__Fungi;p__Basidiomycota;c__Agaricomycetes;o__Russulales;f__Lachnocladiaceae;g__Asterostroma	0.0106613	0.0395424
k__Fungi;p__Basidiomycota;c__Agaricomycetes;o__Cantharellales;f__Clavulinaceae;g__Clavulina	0.0106083	0.0384239
k__Fungi;p__Zygomycota;c__Incertae sedis;o__Mucorales;f__Choanephoraceae;g__Choanephora	0.0105022	0.0576578
k__Fungi;p__Basidiomycota;c__Agaricomycetes;o__Polyporales;f__Polyporaceae;g__Megasporoporia	0.0104492	0.0381819
k__Fungi;p__Basidiomycota;c__Agaricomycetes;o__Agaricales;f__Inocybaceae;g__Inocybe	0.0103431	0.0417609
k__Fungi;p__Basidiomycota;c__Agaricomycetes;o__Atheliales;f__Atheliaceae;g__Athelia	0.0103431	0.0481287
k__Fungi;p__Basidiomycota;c__Agaricomycetes;o__Auriculariales;f__Incertae sedis;g__Elmerina	0.010237	0.0336371
k__Fungi;p__Ascomycota;c__Eurotiomycetes;o__Onygenales;f__Gymnoascaceae;g__unidentified	0.010184	0.0839792
k__Fungi;p__Basidiomycota;c__Agaricomycetes;o__Agaricales;f__Entolomataceae;g__Clitopilus	0.010184	0.0541972
k__Fungi;p__Ascomycota;c__Incertae sedis;o__Incertae sedis;f__Incertae sedis;g__Phialea	0.0100779	0.060702
k__Fungi;p__Basidiomycota;c__Agaricomycetes;o__Hymenochaetales;f__Incertae sedis;g__Trichaptum	0.0100248	0.0382465
k__Fungi;p__Zygomycota;c__Incertae sedis;o__Mucorales;f__Lichtheimiaceae;g__Rhizomucor	0.00991877	0.0426099
k__Fungi;p__Basidiomycota;c__Agaricomycetes;o__Thelephorales;f__Thelephoraceae;g__Tomentella	0.00986573	0.0370488
k__Fungi;p__Ascomycota;c__Sordariomycetes;o__Xylariales;f__Xylariaceae;g__Virgaria	0.00981268	0.0809175
k__Fungi;p__Basidiomycota;c__Microbotryomycetes;o__Sporidiobolales;f__Incertae sedis;g__Rhodosporidium	0.00981268	0.0303747
k__Fungi;p__Basidiomycota;c__Agaricomycetes;o__Polyporales;f__Phanerochaetaceae;g__Byssomerulius	0.00975964	0.0279874
k__Fungi;p__Ascomycota;c__Dothideomycetes;o__Incertae sedis;f__Eremomycetaceae;g__Arthrographis	0.00965356	0.0453433
k__Fungi;p__Ascomycota;c__Saccharomycetes;o__Saccharomycetales;f__Incertae sedis;g__Wickerhamomyces	0.00960052	0.0646189
k__Fungi;p__Basidiomycota;c__Agaricomycetes;o__Agaricales;f__Tricholomataceae;g__Squamanita	0.00954748	0.0406672
k__Fungi;p__Ascomycota;c__Dothideomycetes;o__Capnodiales;f__Mycosphaerellaceae;g__Ramichloridium	0.00949443	0.0356236
k__Fungi;p__Basidiomycota;c__Agaricomycetes;o__Sebacinales;f__Sebacinaceae;g__unidentified	0.00938835	0.0321527
k__Fungi;p__Ascomycota;c__Leotiomycetes;o__Helotiales;f__Incertae sedis;g__Scytalidium	0.00928227	0.072655
k__Fungi;p__Basidiomycota;c__Agaricomycetes;o__Boletales;f__Suillaceae;g__Suillus	0.00922923	0.0311294
k__Fungi;p__Basidiomycota;c__Agaricomycetes;o__Cantharellales;f__Botryobasidiaceae;g__unidentified	0.00917619	0.0370111
k__Fungi;p__Basidiomycota;c__Agaricomycetes;o__Agaricales;f__Marasmiaceae;g__Chaetocalathus	0.00912314	0.0361944
k__Fungi;p__Ascomycota;c__Pezizomycetes;o__Pezizales;f__Pezizaceae;g__unidentified	0.0090701	0.0374961
k__Fungi;p__Basidiomycota;c__Agaricomycetes;o__Russulales;f__Amylostereaceae;g__Amylostereum	0.0090701	0.0416239
k__Fungi;p__Basidiomycota;c__Agaricomycetes;o__Hymenochaetales;f__Hymenochaetaceae;g__Tropicoporus	0.00896402	0.0451976
k__Fungi;p__Basidiomycota;c__Agaricomycetes;o__Agaricales;f__Pluteaceae;g__Volvariella	0.00891098	0.0734818
k__Fungi;p__Basidiomycota;c__Agaricomycetes;o__Boletales;f__Sclerodermataceae;g__Scleroderma	0.00885794	0.0525584
k__Fungi;p__Basidiomycota;c__Agaricomycetes;o__Agaricales;f__Hygrophoraceae;g__Hygrocybe	0.00880489	0.0424867
k__Fungi;p__Ascomycota;c__Sordariomycetes;o__Coniochaetales;f__Coniochaetaceae;g__unidentified	0.00864577	0.0712948
k__Fungi;p__Ascomycota;c__Incertae sedis;o__Incertae sedis;f__Pseudeurotiaceae;g__unidentified	0.00859273	0.029156
k__Fungi;p__Zygomycota;c__Incertae sedis;o__Mucorales;f__Mucoraceae;g__Mucor	0.00859273	0.0256031
k__Fungi;p__Basidiomycota;c__Agaricomycetes;o__Boletales;f__Diplocystidiaceae;g__Astraeus	0.00848665	0.0699827
k__Fungi;p__Ascomycota;c__Lecanoromycetes;o__Teloschistales;f__Caliciaceae;g__Calicium	0.0084336	0.0413248
k__Fungi;p__Basidiomycota;c__Agaricomycetes;o__Polyporales;f__Fomitopsidaceae;g__Postia	0.0084336	0.03719
k__Fungi;p__Ascomycota;c__Sordariomycetes;o__Hypocreales;f__Clavicipitaceae;g__Metarhizium	0.0081684	0.0364411
k__Fungi;p__Ascomycota;c__Sordariomycetes;o__Hypocreales;f__Ophiocordycipitaceae;g__Hirsutella	0.00811535	0.0669209
k__Fungi;p__Ascomycota;c__Sordariomycetes;o__Microascales;f__unidentified;g__unidentified	0.00811535	0.0485124
k__Fungi;p__Basidiomycota;c__Agaricomycetes;o__Polyporales;f__Meruliaceae;g__Crustoderma	0.00811535	0.0482314
k__Fungi;p__Basidiomycota;c__Tremellomycetes;o__Cystofilobasidiales;f__Cystofilobasidiaceae;g__Cystofilobasidium	0.00811535	0.0271443
k__Fungi;p__Ascomycota;c__Dothideomycetes;o__Botryosphaeriales;f__Botryosphaeriaceae;g__unidentified	0.00806231	0.0313639
k__Fungi;p__Ascomycota;c__Sordariomycetes;o__Xylariales;f__Incertae sedis;g__Microdochium	0.00790319	0.0322078
k__Fungi;p__Basidiomycota;c__Agaricomycetes;o__Auriculariales;f__Incertae sedis;g__Protomerulius	0.00790319	0.0386576
k__Fungi;p__Basidiomycota;c__Agaricomycetes;o__Agaricales;f__Tricholomataceae;g__Clitocybe	0.00785015	0.0304774
k__Fungi;p__Basidiomycota;c__Agaricomycetes;o__Polyporales;f__Meruliaceae;g__Merulius	0.00785015	0.0335002
k__Fungi;p__Ascomycota;c__Dothideomycetes;o__Capnodiales;f__Teratosphaeriaceae;g__Queenslandipenidiella	0.00774406	0.0638592
k__Fungi;p__Ascomycota;c__Dothideomycetes;o__Capnodiales;f__Teratosphaeriaceae;g__unidentified	0.00769102	0.0450186
k__Fungi;p__Ascomycota;c__Sordariomycetes;o__Sordariales;f__Cephalothecaceae;g__Phialemonium	0.00769102	0.0263202
k__Fungi;p__Ascomycota;c__Dothideomycetes;o__Pleosporales;f__Incertae sedis;g__Shiraia	0.00758494	0.060367
k__Fungi;p__Ascomycota;c__Sordariomycetes;o__Sordariales;f__Lasiosphaeriaceae;g__Cladorrhinum	0.0075319	0.0440544
k__Fungi;p__Basidiomycota;c__Agaricomycetes;o__Polyporales;f__Fomitopsidaceae;g__Dacryobolus	0.0075319	0.0482288
k__Fungi;p__Ascomycota;c__Dothideomycetes;o__Pleosporales;f__Corynesporascaceae;g__Corynespora	0.00742581	0.049595
k__Fungi;p__Basidiomycota;c__Agaricomycetes;o__Polyporales;f__Polyporaceae;g__Perenniporia	0.00737277	0.0394342
k__Fungi;p__Ascomycota;c__Sordariomycetes;o__Xylariales;f__Incertae sedis;g__Dinemasporium	0.00726669	0.055165
k__Fungi;p__Basidiomycota;c__Agaricomycetes;o__Agaricales;f__Physalacriaceae;g__Cylindrobasidium	0.00726669	0.026354
k__Fungi;p__Ascomycota;c__Sordariomycetes;o__Hypocreales;f__Cordycipitaceae;g__Isaria	0.00721365	0.0425809
k__Fungi;p__Ascomycota;c__Dothideomycetes;o__Pleosporales;f__Pleosporaceae;g__Dendryphiella	0.00716061	0.0586056
k__Fungi;p__Basidiomycota;c__Agaricomycetes;o__Trechisporales;f__Hydnodontaceae;g__Brevicellicium	0.00716061	0.0278094
k__Fungi;p__Basidiomycota;c__Agaricomycetes;o__Agaricales;f__Strophariaceae;g__Hebeloma	0.00710757	0.0491588
k__Fungi;p__Basidiomycota;c__Agaricomycetes;o__Sebacinales;f__unidentified;g__unidentified	0.00700148	0.0265477
k__Fungi;p__Ascomycota;c__Leotiomycetes;o__Incertae sedis;f__Myxotrichaceae;g__Malbranchea	0.00694844	0.0339743
k__Fungi;p__Ascomycota;c__Sordariomycetes;o__Xylariales;f__Amphisphaeriaceae;g__Pseudopestalotiopsis	0.00694844	0.0333513
k__Fungi;p__Basidiomycota;c__Agaricomycetes;o__Russulales;f__Hericiaceae;g__Dentipellis	0.00694844	0.0404688
k__Fungi;p__Ascomycota;c__Sordariomycetes;o__Xylariales;f__Graphostromataceae;g__Graphostroma	0.00678932	0.0555439
k__Fungi;p__Basidiomycota;c__Agaricomycetes;o__Trechisporales;f__Hydnodontaceae;g__Fibrodontia	0.00678932	0.0474077
k__Fungi;p__Ascomycota;c__Sordariomycetes;o__Hypocreales;f__Nectriaceae;g__Nectria	0.00673627	0.0400181
k__Fungi;p__Basidiomycota;c__Agaricomycetes;o__Polyporales;f__Fomitopsidaceae;g__Pilatoporus	0.00673627	0.034505
k__Fungi;p__Ascomycota;c__Dothideomycetes;o__Capnodiales;f__Mycosphaerellaceae;g__Pseudocercosporella	0.00668323	0.0333976
k__Fungi;p__Ascomycota;c__Lecanoromycetes;o__Agyriales;f__Trapeliaceae;g__Placopsis	0.00668323	0.0551114
k__Fungi;p__Ascomycota;c__Leotiomycetes;o__Helotiales;f__Hyaloscyphaceae;g__Cistella	0.00668323	0.0551114
k__Fungi;p__Basidiomycota;c__Agaricomycetes;o__Polyporales;f__Polyporaceae;g__Neolentinus	0.00663019	0.0413624
k__Fungi;p__Ascomycota;c__Dothideomycetes;o__Botryosphaeriales;f__Botryosphaeriaceae;g__Phyllosticta	0.00652411	0.0311536
k__Fungi;p__Ascomycota;c__Dothideomycetes;o__Pleosporales;f__Leptosphaeriaceae;g__Leptosphaeria	0.00652411	0.0231181
k__Fungi;p__Ascomycota;c__Sordariomycetes;o__Hypocreales;f__Clavicipitaceae;g__Claviceps	0.00652411	0.0216881
k__Fungi;p__Ascomycota;c__Dothideomycetes;o__Capnodiales;f__Teratosphaeriaceae;g__Readeriella	0.00647107	0.0533618
k__Fungi;p__Basidiomycota;c__Agaricomycetes;o__Hymenochaetales;f__Schizoporaceae;g__Alutaceodontia	0.00647107	0.032113
k__Fungi;p__Ascomycota;c__Dothideomycetes;o__Botryosphaeriales;f__Incertae sedis;g__Camarosporium	0.00641803	0.0358623
k__Fungi;p__Ascomycota;c__Sordariomycetes;o__Microascales;f__Microascaceae;g__Petriella	0.00641803	0.0529244
k__Fungi;p__Zygomycota;c__Incertae sedis;o__Basidiobolales;f__Basidiobolaceae;g__Schizangiella	0.00641803	0.0432318
k__Fungi;p__Ascomycota;c__Sordariomycetes;o__Hypocreales;f__Clavicipitaceae;g__Neotyphodium	0.00631194	0.0290182
k__Fungi;p__Basidiomycota;c__Agaricomycetes;o__Agaricales;f__Pluteaceae;g__Pluteus	0.00631194	0.0323948
k__Fungi;p__Ascomycota;c__Sordariomycetes;o__Coniochaetales;f__Coniochaetaceae;g__Lecythophora	0.0062589	0.0396414
k__Fungi;p__Ascomycota;c__Pezizomycetes;o__unidentified;f__unidentified;g__unidentified	0.00609978	0.0277519
k__Fungi;p__Ascomycota;c__Dothideomycetes;o__Botryosphaeriales;f__Botryosphaeriaceae;g__Neofusicoccum	0.00599369	0.0494253
k__Fungi;p__Ascomycota;c__Dothideomycetes;o__Pleosporales;f__Massarinaceae;g__Massarina	0.00599369	0.0456002
k__Fungi;p__Ascomycota;c__Leotiomycetes;o__Erysiphales;f__Erysiphaceae;g__Phyllactinia	0.00599369	0.0456002
k__Fungi;p__Ascomycota;c__Eurotiomycetes;o__Ascosphaerales;f__Ascosphaeraceae;g__Ascosphaera	0.00594065	0.0232396
k__Fungi;p__Ascomycota;c__Saccharomycetes;o__Saccharomycetales;f__Saccharomycetaceae;g__Naumovozyma	0.00588761	0.0260383
k__Fungi;p__Basidiomycota;c__Agaricomycetes;o__Boletales;f__Boletaceae;g__Xerocomellus	0.00588761	0.0345781
k__Fungi;p__Ascomycota;c__Dothideomycetes;o__Incertae sedis;f__Incertae sedis;g__Cladoriella	0.00583457	0.0481131
k__Fungi;p__Ascomycota;c__Pezizomycetes;o__Pezizales;f__Pyronemataceae;g__Scutellinia	0.00583457	0.0346124
k__Fungi;p__Ascomycota;c__Saccharomycetes;o__Saccharomycetales;f__Incertae sedis;g__Debaryomyces	0.00583457	0.023746
k__Fungi;p__Basidiomycota;c__Exobasidiomycetes;o__Exobasidiales;f__unidentified;g__unidentified	0.00578153	0.0476757
k__Fungi;p__Basidiomycota;c__Ustilaginomycetes;o__Ustilaginales;f__Ustilaginaceae;g__Sporisorium	0.00578153	0.0329697
k__Fungi;p__Ascomycota;c__Dothideomycetes;o__Dothideales;f__Dothideaceae;g__Endoconidioma	0.0056224	0.0441717
k__Fungi;p__Ascomycota;c__Eurotiomycetes;o__Onygenales;f__Arthrodermataceae;g__Trichophyton	0.0056224	0.0271801
k__Fungi;p__Basidiomycota;c__Agaricomycetes;o__Agaricales;f__Tricholomataceae;g__Lepista	0.0056224	0.0463635
k__Fungi;p__Ascomycota;c__Dothideomycetes;o__Venturiales;f__Venturiaceae;g__Venturia	0.00556936	0.0324131
k__Fungi;p__Ascomycota;c__Dothideomycetes;o__Pleosporales;f__Phaeosphaeriaceae;g__Ophiosphaerella	0.00551632	0.0264641
k__Fungi;p__Ascomycota;c__Sordariomycetes;o__Ophiostomatales;f__Ophiostomataceae;g__Leptographium	0.00551632	0.0277534
k__Fungi;p__Basidiomycota;c__Agaricomycetes;o__Agaricales;f__Marasmiaceae;g__Baeospora	0.00546328	0.0281977
k__Fungi;p__Ascomycota;c__Leotiomycetes;o__Erysiphales;f__Erysiphaceae;g__Neoerysiphe	0.00541024	0.0232207
k__Fungi;p__Ascomycota;c__Sordariomycetes;o__Diaporthales;f__Melanconidaceae;g__Melanconiella	0.00541024	0.021904
k__Fungi;p__Ascomycota;c__Sordariomycetes;o__Magnaporthales;f__Magnaporthaceae;g__Pyricularia	0.00541024	0.0348722
k__Fungi;p__Basidiomycota;c__Agaricomycetes;o__Agaricales;f__Typhulaceae;g__Typhula	0.00541024	0.0221333
k__Fungi;p__Basidiomycota;c__Agaricomycetes;o__Russulales;f__Auriscalpiaceae;g__Lentinellus	0.00541024	0.0293384
k__Fungi;p__Basidiomycota;c__Agaricomycetes;o__Agaricales;f__Physalacriaceae;g__Rhodotus	0.00535719	0.017083
k__Fungi;p__Basidiomycota;c__Agaricomycetes;o__Agaricales;f__Tricholomataceae;g__Collybia	0.00535719	0.0157464
k__Fungi;p__Basidiomycota;c__Agaricomycetes;o__Polyporales;f__Meripilaceae;g__unidentified	0.00535719	0.0188654
k__Fungi;p__Basidiomycota;c__Agaricomycetes;o__Agaricales;f__Tricholomataceae;g__unidentified	0.00530415	0.0206724
k__Fungi;p__Ascomycota;c__Lecanoromycetes;o__Incertae sedis;f__Coniocybaceae;g__Sclerophora	0.00525111	0.0247502
k__Fungi;p__Basidiomycota;c__Agaricomycetes;o__Agaricales;f__Tricholomataceae;g__Tricholoma	0.00525111	0.0206909
k__Fungi;p__Ascomycota;c__Incertae sedis;o__Incertae sedis;f__Incertae sedis;g__Calcarisporiella	0.00519807	0.0428644
k__Fungi;p__Ascomycota;c__Dothideomycetes;o__Capnodiales;f__Incertae sedis;g__Cystocoleus	0.00514503	0.0256129
k__Fungi;p__Ascomycota;c__Sordariomycetes;o__Xylariales;f__Incertae sedis;g__Monosporascus	0.00514503	0.0324004
k__Fungi;p__Ascomycota;c__Sordariomycetes;o__Diaporthales;f__unidentified;g__unidentified	0.00509199	0.0292306
k__Fungi;p__Basidiomycota;c__Agaricomycetes;o__Atheliales;f__Atheliaceae;g__Cora	0.00509199	0.0262561
k__Fungi;p__Basidiomycota;c__Agaricomycetes;o__Auriculariales;f__Incertae sedis;g__Basidiodendron	0.00509199	0.0228051
k__Fungi;p__Ascomycota;c__Sordariomycetes;o__Incertae sedis;f__Incertae sedis;g__Phialemoniopsis	0.00503895	0.0229231
k__Fungi;p__Ascomycota;c__Dothideomycetes;o__Pleosporales;f__Pleosporaceae;g__Paradendryphiella	0.0049859	0.0349307
k__Fungi;p__Ascomycota;c__Pezizomycetes;o__Pezizales;f__Morchellaceae;g__Imaia	0.0049859	0.0411148
k__Fungi;p__Ascomycota;c__Saccharomycetes;o__Saccharomycetales;f__Incertae sedis;g__Yarrowia	0.0049859	0.0250434
k__Fungi;p__Ascomycota;c__Sordariomycetes;o__Diaporthales;f__Incertae sedis;g__Ophiognomonia	0.0049859	0.0225292
k__Fungi;p__Zygomycota;c__Incertae sedis;o__Mucorales;f__Choanephoraceae;g__Blakeslea	0.0049859	0.0402365
k__Fungi;p__Ascomycota;c__Eurotiomycetes;o__Eurotiales;f__Trichocomaceae;g__Penicilliopsis	0.00493286	0.0406774
k__Fungi;p__Ascomycota;c__Sordariomycetes;o__Chaetosphaeriales;f__Chaetosphaeriaceae;g__Codinaeopsis	0.00487982	0.0325884
k__Fungi;p__Basidiomycota;c__Agaricomycetes;o__Agaricales;f__Agaricaceae;g__Micropsalliota	0.00487982	0.0316698
k__Fungi;p__Basidiomycota;c__Agaricomycetes;o__Agaricales;f__Bolbitiaceae;g__Conocybe	0.00487982	0.0264075
k__Fungi;p__Basidiomycota;c__Agaricomycetes;o__Agaricales;f__Marasmiaceae;g__Lentinula	0.00487982	0.0376113
k__Plantae;p__Anthophyta;c__Monocotyledonae;o__Poales;f__Poaceae;g__unidentified	0.00466766	0.0198638
k__Fungi;p__Ascomycota;c__Dothideomycetes;o__Capnodiales;f__Mycosphaerellaceae;g__Ruptoseptoria	0.00461461	0.0296042
k__Fungi;p__Ascomycota;c__Sordariomycetes;o__Xylariales;f__Xylariaceae;g__Lopadostoma	0.00461461	0.0380531
k__Fungi;p__Basidiomycota;c__Agaricomycetes;o__Cantharellales;f__Tulasnellaceae;g__unidentified	0.00450853	0.0216891
k__Fungi;p__Ascomycota;c__Dothideomycetes;o__Pleosporales;f__Cucurbitariaceae;g__unidentified	0.00445549	0.0367409
k__Fungi;p__Basidiomycota;c__Agaricomycetes;o__Thelephorales;f__Bankeraceae;g__Phellodon	0.00445549	0.0260548
k__Fungi;p__Ascomycota;c__Lecanoromycetes;o__Agyriales;f__Trapeliaceae;g__Placynthiella	0.00440245	0.0363035
k__Fungi;p__Ascomycota;c__Sordariomycetes;o__Chaetosphaeriales;f__unidentified;g__unidentified	0.00440245	0.0274747
k__Fungi;p__Ascomycota;c__Sordariomycetes;o__Hypocreales;f__Incertae sedis;g__Trichothecium	0.00440245	0.0212867
k__Fungi;p__Basidiomycota;c__Agaricomycetes;o__Atheliales;f__Atheliaceae;g__Leptosporomyces	0.00440245	0.027714
k__Fungi;p__Ascomycota;c__Dothideomycetes;o__Pleosporales;f__Sporormiaceae;g__Sporormiella	0.00434941	0.0260879
k__Fungi;p__Ascomycota;c__Saccharomycetes;o__Saccharomycetales;f__Incertae sedis;g__Lodderomyces	0.00434941	0.0251712
k__Fungi;p__Ascomycota;c__Eurotiomycetes;o__Onygenales;f__Incertae sedis;g__Myceliophthora	0.00429636	0.0250993
k__Fungi;p__Ascomycota;c__Eurotiomycetes;o__Eurotiales;f__Thermoascaceae;g__unidentified	0.00424332	0.0349913
k__Fungi;p__Ascomycota;c__Lecanoromycetes;o__Lecanorales;f__Lecanoraceae;g__unidentified	0.00424332	0.022468
k__Fungi;p__Ascomycota;c__Dothideomycetes;o__Dothideales;f__Dothioraceae;g__Kabatiella	0.00419028	0.0246415
k__Fungi;p__Ascomycota;c__Sordariomycetes;o__Microascales;f__Halosphaeriaceae;g__Lignincola	0.00419028	0.0345539
k__Fungi;p__Ascomycota;c__Dothideomycetes;o__Capnodiales;f__Incertae sedis;g__Phaeotheca	0.00413724	0.023625
k__Fungi;p__Ascomycota;c__Sordariomycetes;o__Incertae sedis;f__Apiosporaceae;g__unidentified	0.00413724	0.0319232
k__Fungi;p__Basidiomycota;c__Agaricomycetes;o__Polyporales;f__Meruliaceae;g__Scopuloides	0.00413724	0.0190169
k__Fungi;p__Basidiomycota;c__Agaricomycetes;o__Russulales;f__Russulaceae;g__Lactarius	0.00413724	0.0188322
k__Fungi;p__Ascomycota;c__Eurotiomycetes;o__Mycocaliciales;f__Mycocaliciaceae;g__Chaenothecopsis	0.0040842	0.0332381
k__Fungi;p__Ascomycota;c__Eurotiomycetes;o__Onygenales;f__Onygenaceae;g__Aphanoascus	0.0040842	0.0336792
k__Fungi;p__Ascomycota;c__Leotiomycetes;o__Helotiales;f__Sclerotiniaceae;g__Monilinia	0.0040842	0.0336792
k__Fungi;p__Ascomycota;c__Taphrinomycetes;o__Taphrinales;f__Taphrinaceae;g__Lalaria	0.0040842	0.0167781
k__Fungi;p__Basidiomycota;c__Agaricomycetes;o__Agaricales;f__Mycenaceae;g__Panellus	0.0040842	0.0298137
k__Fungi;p__Ascomycota;c__Incertae sedis;o__Incertae sedis;f__Incertae sedis;g__Retroconis	0.00403116	0.0198488
k__Fungi;p__Ascomycota;c__Sordariomycetes;o__Xylariales;f__Incertae sedis;g__unidentified	0.00403116	0.0206918
k__Fungi;p__Ascomycota;c__Taphrinomycetes;o__Taphrinales;f__Protomycetaceae;g__Protomyces	0.00403116	0.0163517
k__Fungi;p__Ascomycota;c__Dothideomycetes;o__Pleosporales;f__Leptosphaeriaceae;g__Plenodomus	0.00397812	0.024112
k__Fungi;p__Ascomycota;c__Sordariomycetes;o__Magnaporthales;f__Magnaporthaceae;g__Mycoleptodiscus	0.00397812	0.031053
k__Fungi;p__Basidiomycota;c__Agaricomycetes;o__Agaricales;f__Strophariaceae;g__Galerina	0.00397812	0.0328044
k__Fungi;p__Ascomycota;c__Leotiomycetes;o__Rhytismatales;f__unidentified;g__unidentified	0.00392507	0.0243332
k__Fungi;p__Basidiomycota;c__Agaricomycetes;o__Agaricales;f__Agaricaceae;g__Lycoperdon	0.00392507	0.015994
k__Fungi;p__Basidiomycota;c__Ustilaginomycetes;o__Ustilaginales;f__Ustilaginaceae;g__Pseudozyma	0.00392507	0.0196147
k__Fungi;p__Ascomycota;c__Leotiomycetes;o__Incertae sedis;f__Incertae sedis;g__Chaetomella	0.00387203	0.0285931
k__Fungi;p__Basidiomycota;c__Agaricomycetes;o__Atheliales;f__Atheliaceae;g__Piloderma	0.00387203	0.0179133
k__Fungi;p__Basidiomycota;c__Agaricomycetes;o__Boletales;f__Boletaceae;g__unidentified	0.00387203	0.0226691
k__Fungi;p__Basidiomycota;c__Agaricomycetes;o__Polyporales;f__Meruliaceae;g__Gloeoporus	0.00381899	0.0167315
k__Fungi;p__Ascomycota;c__Dothideomycetes;o__Pleosporales;f__Pleosporaceae;g__Dendryphion	0.00376595	0.0197891
k__Fungi;p__Ascomycota;c__Lecanoromycetes;o__Teloschistales;f__Teloschistaceae;g__Caloplaca	0.00376595	0.0227556
k__Fungi;p__Basidiomycota;c__Agaricomycetes;o__Agaricales;f__Strophariaceae;g__Pholiota	0.00376595	0.0198087
k__Fungi;p__Ascomycota;c__Dothideomycetes;o__Pleosporales;f__Incertae sedis;g__Neophaeosphaeria	0.00371291	0.0196071
k__Fungi;p__Ascomycota;c__Sordariomycetes;o__Xylariales;f__Xylariaceae;g__Nemania	0.00371291	0.0225889
k__Fungi;p__Basidiomycota;c__Agaricomycetes;o__Agaricales;f__Marasmiaceae;g__Omphalotus	0.00371291	0.0197256
k__Fungi;p__Ascomycota;c__Eurotiomycetes;o__Chaetothyriales;f__Herpotrichiellaceae;g__Rhinocladiella	0.00365987	0.0218329
k__Fungi;p__Ascomycota;c__Incertae sedis;o__Incertae sedis;f__Pseudeurotiaceae;g__Pseudeurotium	0.00365987	0.0196815
k__Fungi;p__Ascomycota;c__Lecanoromycetes;o__Lecanorales;f__Parmeliaceae;g__Nephromopsis	0.00365987	0.03018
k__Fungi;p__Ascomycota;c__Sordariomycetes;o__Hypocreales;f__Nectriaceae;g__Cylindrocarpon	0.00365987	0.0172976
k__Fungi;p__Ascomycota;c__Sordariomycetes;o__Xylariales;f__Amphisphaeriaceae;g__Adisciso	0.00365987	0.03018
k__Fungi;p__Ascomycota;c__Sordariomycetes;o__Xylariales;f__Amphisphaeriaceae;g__Bartalinia	0.00365987	0.0251938
k__Fungi;p__Basidiomycota;c__Tremellomycetes;o__Tremellales;f__Incertae sedis;g__Bandoniozyma	0.00365987	0.020188
k__Fungi;p__Ascomycota;c__Dothideomycetes;o__Pleosporales;f__Sporormiaceae;g__Westerdykella	0.00360682	0.0297426
k__Fungi;p__Basidiomycota;c__Agaricomycetes;o__Corticiales;f__Corticiaceae;g__Marchandiobasidium	0.00360682	0.0297426
k__Fungi;p__Ascomycota;c__Dothideomycetes;o__Incertae sedis;f__Incertae sedis;g__Leptospora	0.00355378	0.0122669
k__Fungi;p__Ascomycota;c__Eurotiomycetes;o__Onygenales;f__Onygenaceae;g__unidentified	0.00355378	0.0293052
k__Fungi;p__Basidiomycota;c__Agaricomycetes;o__Agaricales;f__Marasmiaceae;g__Marasmiellus	0.00355378	0.0212379
k__Fungi;p__Basidiomycota;c__Agaricomycetes;o__Agaricales;f__Marasmiaceae;g__Rhodocollybia	0.00355378	0.014832
k__Fungi;p__Basidiomycota;c__Agaricomycetes;o__Gomphales;f__Gomphaceae;g__Ramaria	0.00355378	0.0223167
k__Fungi;p__Basidiomycota;c__Agaricomycetes;o__Agaricales;f__Physalacriaceae;g__Strobilurus	0.00350074	0.0156781
k__Fungi;p__Ascomycota;c__Incertae sedis;o__Incertae sedis;f__Incertae sedis;g__Radulidium	0.0034477	0.0284305
k__Fungi;p__Ascomycota;c__Leotiomycetes;o__Helotiales;f__Phacidiaceae;g__Phacidium	0.0034477	0.0165747
k__Fungi;p__Basidiomycota;c__Agaricomycetes;o__Polyporales;f__Polyporaceae;g__Abundisporus	0.0034477	0.0243866
k__Fungi;p__Ascomycota;c__Lecanoromycetes;o__Pertusariales;f__Ochrolechiaceae;g__Ochrolechia	0.00339466	0.0232907
k__Fungi;p__Ascomycota;c__Pezizomycetes;o__Pezizales;f__Sarcosomataceae;g__Pseudoplectania	0.00334162	0.0171717
k__Fungi;p__Basidiomycota;c__Agaricomycetes;o__Boletales;f__Boletaceae;g__Leccinum	0.00334162	0.0176622
k__Fungi;p__Ascomycota;c__Leotiomycetes;o__Helotiales;f__Sclerotiniaceae;g__Valdensinia	0.00328858	0.0271183
k__Fungi;p__Basidiomycota;c__Agaricomycetes;o__Agaricales;f__Agaricaceae;g__Tulostoma	0.00328858	0.0262376
k__Fungi;p__Basidiomycota;c__Agaricomycetes;o__Agaricales;f__Physalacriaceae;g__Oudemansiella	0.00328858	0.0220915
k__Fungi;p__Basidiomycota;c__Agaricomycetes;o__Polyporales;f__Polyporaceae;g__Neofomitella	0.00328858	0.0149525
k__Fungi;p__Basidiomycota;c__Agaricomycetes;o__Russulales;f__Stereaceae;g__unidentified	0.00328858	0.0177982
k__Fungi;p__Ascomycota;c__Dothideomycetes;o__Botryosphaeriales;f__Botryosphaeriaceae;g__Diplodia	0.00323553	0.0253831
k__Fungi;p__Ascomycota;c__Sordariomycetes;o__Microascales;f__Microascaceae;g__Pseudallescheria	0.00323553	0.0266809
k__Fungi;p__Basidiomycota;c__Agaricomycetes;o__Cantharellales;f__Cantharellaceae;g__unidentified	0.00323553	0.0249666
k__Fungi;p__Basidiomycota;c__Agaricomycetes;o__Corticiales;f__Corticiaceae;g__Cytidia	0.00318249	0.0262435
k__Fungi;p__Basidiomycota;c__Agaricomycetes;o__Incertae sedis;f__Incertae sedis;g__Oxyporus	0.00318249	0.0262435
k__Fungi;p__Ascomycota;c__Dothideomycetes;o__Botryosphaeriales;f__Botryosphaeriaceae;g__Macrophomina	0.00312945	0.0258061
k__Fungi;p__Ascomycota;c__Incertae sedis;o__Incertae sedis;f__Incertae sedis;g__Tumularia	0.00312945	0.0176357
k__Fungi;p__Ascomycota;c__Sordariomycetes;o__Hypocreales;f__Incertae sedis;g__Ilyonectria	0.00312945	0.0183268
k__Fungi;p__Basidiomycota;c__Agaricomycetes;o__Polyporales;f__Fomitopsidaceae;g__Phaeolus	0.00312945	0.0258061
k__Fungi;p__Ascomycota;c__Dothideomycetes;o__Capnodiales;f__Mycosphaerellaceae;g__Ramularia	0.00307641	0.0249286
k__Fungi;p__Ascomycota;c__Dothideomycetes;o__Myriangiales;f__unidentified;g__unidentified	0.00307641	0.0249286
k__Fungi;p__Ascomycota;c__Sordariomycetes;o__Hypocreales;f__Cordycipitaceae;g__Gibellula	0.00307641	0.0253687
k__Fungi;p__Ascomycota;c__Sordariomycetes;o__Xylariales;f__Amphisphaeriaceae;g__Neopestalotiopsis	0.00307641	0.0177822
k__Fungi;p__Basidiomycota;c__Agaricomycetes;o__Agaricales;f__Lyophyllaceae;g__Termitomyces	0.00307641	0.017496
k__Fungi;p__Ascomycota;c__Lecanoromycetes;o__Ostropales;f__Stictidaceae;g__unidentified	0.00302337	0.0175663
k__Fungi;p__Ascomycota;c__Leotiomycetes;o__Erysiphales;f__Erysiphaceae;g__Euoidium	0.00302337	0.0249313
k__Fungi;p__Ascomycota;c__Sordariomycetes;o__Diaporthales;f__Gnomoniaceae;g__Gnomoniopsis	0.00302337	0.0144892
k__Fungi;p__Ascomycota;c__Sordariomycetes;o__Hypocreales;f__Ophiocordycipitaceae;g__Tolypocladium	0.00302337	0.0249313
k__Fungi;p__Ascomycota;c__Sordariomycetes;o__Hypocreales;f__Ophiocordycipitaceae;g__Ophiocordyceps	0.00297033	0.0244939
k__Fungi;p__Basidiomycota;c__Agaricomycetes;o__Boletales;f__Coniophoraceae;g__Coniophora	0.00297033	0.0244939
k__Fungi;p__Basidiomycota;c__Agaricomycetes;o__Polyporales;f__Polyporaceae;g__Tinctoporellus	0.00297033	0.0231993
k__Fungi;p__Ascomycota;c__Dothideomycetes;o__Capnodiales;f__Teratosphaeriaceae;g__Pseudoteratosphaeria	0.00291728	0.0169892
k__Fungi;p__Ascomycota;c__Lecanoromycetes;o__Lecanorales;f__Psoraceae;g__Protoblastenia	0.00291728	0.0164432
k__Fungi;p__Ascomycota;c__Leotiomycetes;o__Helotiales;f__Hyaloscyphaceae;g__Hyaloscypha	0.00291728	0.0240565
k__Fungi;p__Ascomycota;c__Orbiliomycetes;o__Orbiliales;f__Orbiliaceae;g__unidentified	0.00291728	0.0176945
k__Fungi;p__Ascomycota;c__Sordariomycetes;o__Chaetosphaeriales;f__Chaetosphaeriaceae;g__unidentified	0.00291728	0.0173622
k__Fungi;p__Ascomycota;c__Sordariomycetes;o__Ophiostomatales;f__Ophiostomataceae;g__unidentified	0.00291728	0.0240565
k__Fungi;p__Basidiomycota;c__Agaricomycetes;o__Hymenochaetales;f__Hymenochaetaceae;g__Coltriciella	0.00291728	0.0240565
k__Fungi;p__Basidiomycota;c__Agaricomycetes;o__Polyporales;f__Xenasmataceae;g__Xenasmatella	0.00291728	0.0120072
k__Fungi;p__Ascomycota;c__Lecanoromycetes;o__Lecanorales;f__Ramalinaceae;g__Ramalina	0.00286424	0.0236192
k__Fungi;p__Ascomycota;c__Lecanoromycetes;o__Teloschistales;f__Teloschistaceae;g__unidentified	0.00286424	0.0236192
k__Fungi;p__Ascomycota;c__Leotiomycetes;o__Incertae sedis;f__Myxotrichaceae;g__Oidiodendron	0.00286424	0.0166812
k__Fungi;p__Basidiomycota;c__Agaricomycetes;o__Agaricales;f__Psathyrellaceae;g__Parasola	0.00286424	0.0171405
k__Fungi;p__Basidiomycota;c__Agaricomycetes;o__Geastrales;f__Geastraceae;g__Geastrum	0.00286424	0.0171405
k__Fungi;p__Basidiomycota;c__Microbotryomycetes;o__Leucosporidiales;f__unidentified;g__unidentified	0.00286424	0.0176319
k__Fungi;p__Ascomycota;c__Dothideomycetes;o__Botryosphaeriales;f__Botryosphaeriaceae;g__Neodeightonia	0.0028112	0.0154269
k__Fungi;p__Ascomycota;c__Sordariomycetes;o__Hypocreales;f__Ophiocordycipitaceae;g__unidentified	0.0028112	0.0231818
k__Fungi;p__Basidiomycota;c__Agaricomycetes;o__Boletales;f__Boletaceae;g__Imleria	0.0028112	0.0231818
k__Fungi;p__Basidiomycota;c__Agaricomycetes;o__Polyporales;f__Polyporaceae;g__Dentocorticium	0.0028112	0.0156145
k__Fungi;p__Basidiomycota;c__Tremellomycetes;o__Tremellales;f__Incertae sedis;g__Auriculibuller	0.0028112	0.0231818
k__Fungi;p__Zygomycota;c__Incertae sedis;o__Mucorales;f__Lichtheimiaceae;g__unidentified	0.0028112	0.022742
k__Fungi;p__Ascomycota;c__Dothideomycetes;o__Venturiales;f__Venturiaceae;g__Fusicladium	0.00275816	0.0151509
k__Fungi;p__Ascomycota;c__Eurotiomycetes;o__Chaetothyriales;f__Herpotrichiellaceae;g__Metulocladosporiella	0.00275816	0.0114418
k__Fungi;p__Ascomycota;c__Lecanoromycetes;o__Lecanorales;f__Cladoniaceae;g__Cladonia	0.00275816	0.0144692
k__Fungi;p__Ascomycota;c__Lecanoromycetes;o__Teloschistales;f__Physciaceae;g__Buellia	0.00275816	0.0227444
k__Fungi;p__Basidiomycota;c__Agaricomycetes;o__Agaricales;f__Pleurotaceae;g__Hohenbuehelia	0.00275816	0.00979613
k__Fungi;p__Basidiomycota;c__Agaricomycetes;o__Polyporales;f__Polyporaceae;g__Dichomitus	0.00275816	0.0160229
k__Fungi;p__Chytridiomycota;c__Blastocladiomycetes;o__Blastocladiales;f__Blastocladiaceae;g__Allomyces	0.00275816	0.0141572
k__Fungi;p__Ascomycota;c__Eurotiomycetes;o__Verrucariales;f__Verrucariaceae;g__Endocarpon	0.00270512	0.022307
k__Fungi;p__Ascomycota;c__Sordariomycetes;o__Hypocreales;f__Bionectriaceae;g__Bionectria	0.00270512	0.0185424
k__Fungi;p__Chytridiomycota;c__Chytridiomycetes;o__Spizellomycetales;f__Spizellomycetaceae;g__Triparticalcar	0.00270512	0.0177725
k__Fungi;p__Ascomycota;c__Sordariomycetes;o__Melanosporales;f__Ceratostomataceae;g__Harzia	0.00265208	0.0130808
k__Fungi;p__Ascomycota;c__Dothideomycetes;o__Capnodiales;f__Schizothyriaceae;g__unidentified	0.00259904	0.0214322
k__Fungi;p__Ascomycota;c__Dothideomycetes;o__Incertae sedis;f__Incertae sedis;g__Peltaster	0.00259904	0.0142082
k__Fungi;p__Ascomycota;c__Lecanoromycetes;o__Teloschistales;f__Teloschistaceae;g__Xanthocarpia	0.00259904	0.0152242
k__Fungi;p__Ascomycota;c__Sordariomycetes;o__Hypocreales;f__Nectriaceae;g__Cylindrium	0.00259904	0.0214322
k__Fungi;p__Ascomycota;c__Sordariomycetes;o__Xylariales;f__Xylariaceae;g__Daldinia	0.00259904	0.0125695
k__Fungi;p__Basidiomycota;c__Agaricomycetes;o__Agaricales;f__Mycenaceae;g__Cruentomycena	0.00259904	0.0214322
k__Fungi;p__Basidiomycota;c__Agaricomycetes;o__Agaricales;f__Strophariaceae;g__Naucoria	0.00259904	0.0209928
k__Fungi;p__Ascomycota;c__Geoglossomycetes;o__Geoglossales;f__Geoglossaceae;g__Sabuloglossum	0.00254599	0.0189021
k__Fungi;p__Ascomycota;c__Sordariomycetes;o__Microascales;f__Microascaceae;g__Graphium	0.00254599	0.0209948
k__Fungi;p__Basidiomycota;c__Agaricomycetes;o__Polyporales;f__Meripilaceae;g__Meripilus	0.00254599	0.0105028
k__Fungi;p__Basidiomycota;c__Agaricomycetes;o__Polyporales;f__Phanerochaetaceae;g__Pseudolagarobasidium	0.00254599	0.0139352
k__Fungi;p__Ascomycota;c__Dothideomycetes;o__Botryosphaeriales;f__Botryosphaeriaceae;g__Neoscytalidium	0.00249295	0.0205574
k__Fungi;p__Ascomycota;c__Dothideomycetes;o__Capnodiales;f__Teratosphaeriaceae;g__Hortaea	0.00249295	0.0205574
k__Fungi;p__Ascomycota;c__Lecanoromycetes;o__Lecanorales;f__Parmeliaceae;g__Hypotrachyna	0.00249295	0.0205574
k__Fungi;p__Ascomycota;c__Sordariomycetes;o__Xylariales;f__Amphisphaeriaceae;g__Sarcostroma	0.00249295	0.0205574
k__Fungi;p__Ascomycota;c__Sordariomycetes;o__Xylariales;f__Hyponectriaceae;g__Physalospora	0.00249295	0.016596
k__Fungi;p__Basidiomycota;c__Agaricomycetes;o__Boletales;f__Boletaceae;g__Xerocomus	0.00249295	0.0205574
k__Fungi;p__Ascomycota;c__Eurotiomycetes;o__Verrucariales;f__Verrucariaceae;g__Polyblastia	0.00243991	0.0149746
k__Fungi;p__Ascomycota;c__Leotiomycetes;o__Helotiales;f__Vibrisseaceae;g__Myxocephala	0.00238687	0.011948
k__Fungi;p__Ascomycota;c__Saccharomycetes;o__Saccharomycetales;f__Dipodascaceae;g__Dipodascus	0.00233383	0.008652
k__Fungi;p__Ascomycota;c__Sordariomycetes;o__Hypocreales;f__Hypocreaceae;g__Hypocrea	0.00233383	0.0179615
k__Fungi;p__Ascomycota;c__Sordariomycetes;o__Magnaporthales;f__Magnaporthaceae;g__Ophioceras	0.00233383	0.0192452
k__Fungi;p__Ascomycota;c__Eurotiomycetes;o__Onygenales;f__unidentified;g__unidentified	0.00228079	0.0123365
k__Fungi;p__Ascomycota;c__Sordariomycetes;o__Diaporthales;f__Schizoparmaceae;g__Pilidiella	0.00228079	0.0153266
k__Fungi;p__Ascomycota;c__Sordariomycetes;o__Xylariales;f__Amphisphaeriaceae;g__unidentified	0.00228079	0.0114721
k__Fungi;p__Basidiomycota;c__Agaricomycetes;o__Agaricales;f__Amanitaceae;g__Limacella	0.00228079	0.0188078
k__Fungi;p__Basidiomycota;c__Tremellomycetes;o__Cystofilobasidiales;f__Incertae sedis;g__Mrakiella	0.00228079	0.0103322
k__Fungi;p__Ascomycota;c__Dothideomycetes;o__Dothideales;f__Dothioraceae;g__unidentified	0.00222774	0.010937
k__Fungi;p__Ascomycota;c__Sordariomycetes;o__Incertae sedis;f__Incertae sedis;g__Cryptovalsa	0.00222774	0.0143196
k__Fungi;p__Ascomycota;c__Sordariomycetes;o__Microascales;f__Ceratocystidaceae;g__Huntiella	0.00222774	0.0149043
k__Fungi;p__Basidiomycota;c__Agaricomycetes;o__Cantharellales;f__Hydnaceae;g__Hydnum	0.00222774	0.0136105
k__Fungi;p__Basidiomycota;c__Agaricomycetes;o__Polyporales;f__Polyporaceae;g__Tyromyces	0.00222774	0.010576
k__Fungi;p__Chytridiomycota;c__Blastocladiomycetes;o__Blastocladiales;f__Blastocladiaceae;g__Blastocladiella	0.00222774	0.0183705
k__Fungi;p__Basidiomycota;c__Exobasidiomycetes;o__Microstromatales;f__Incertae sedis;g__Jaminaea	0.0021747	0.0145231
k__Fungi;p__Basidiomycota;c__Ustilaginomycetes;o__Urocystidales;f__Glomosporiaceae;g__Thecaphora	0.0021747	0.0179331
k__Fungi;p__Ascomycota;c__Eurotiomycetes;o__Eurotiales;f__Trichocomaceae;g__Phialosimplex	0.00212166	0.0126678
k__Fungi;p__Ascomycota;c__Eurotiomycetes;o__unidentified;f__unidentified;g__unidentified	0.00212166	0.0130305
k__Fungi;p__Ascomycota;c__Pezizomycetes;o__Pezizales;f__Pezizaceae;g__Hydnobolites	0.00212166	0.0104319
k__Fungi;p__Ascomycota;c__Sordariomycetes;o__Xylariales;f__Xylariaceae;g__Camillea	0.00212166	0.0174957
k__Fungi;p__Basidiomycota;c__Agaricomycetes;o__Polyporales;f__Polyporaceae;g__Lenzites	0.00212166	0.0157802
k__Fungi;p__Basidiomycota;c__Tremellomycetes;o__Tremellales;f__Incertae sedis;g__Papiliotrema	0.00212166	0.0174957
k__Fungi;p__Ascomycota;c__Dothideomycetes;o__Pleosporales;f__Massarinaceae;g__unidentified	0.00206862	0.0170583
k__Fungi;p__Basidiomycota;c__Agaricomycetes;o__Polyporales;f__Cystostereaceae;g__Cystidiodontia	0.00206862	0.0170583
k__Fungi;p__Ascomycota;c__Lecanoromycetes;o__Lecanorales;f__Parmeliaceae;g__unidentified	0.00201558	0.0166209
k__Fungi;p__Ascomycota;c__Sordariomycetes;o__Incertae sedis;f__Incertae sedis;g__Pleurotheciella	0.00201558	0.0138559
k__Fungi;p__Ascomycota;c__Sordariomycetes;o__Xylariales;f__Xylariaceae;g__Entoleuca	0.00201558	0.0166209
k__Fungi;p__Basidiomycota;c__Agaricomycetes;o__Agaricales;f__Tricholomataceae;g__Arrhenia	0.00201558	0.0166209
k__Fungi;p__Basidiomycota;c__Agaricomycetes;o__Agaricales;f__Tricholomataceae;g__Paralepista	0.00201558	0.0114123
k__Fungi;p__Basidiomycota;c__Agaricomycetes;o__Cantharellales;f__Ceratobasidiaceae;g__Thanatephorus	0.00201558	0.0157573
k__Fungi;p__Basidiomycota;c__Dacrymycetes;o__Dacrymycetales;f__Dacrymycetaceae;g__unidentified	0.00201558	0.0166209
k__Fungi;p__Ascomycota;c__Sordariomycetes;o__Hypocreales;f__Hypocreaceae;g__Hypomyces	0.00196254	0.0161835
k__Fungi;p__Basidiomycota;c__Agaricomycetes;o__Agaricales;f__Agaricaceae;g__Leucoagaricus	0.00196254	0.0128685
k__Fungi;p__Basidiomycota;c__Agaricomycetes;o__Hymenochaetales;f__Repetobasidiaceae;g__Rickenella	0.00196254	0.0161835
k__Fungi;p__Basidiomycota;c__Agaricomycetes;o__Polyporales;f__Incertae sedis;g__Obba	0.00196254	0.0161835
k__Fungi;p__Basidiomycota;c__Exobasidiomycetes;o__Tilletiales;f__Tilletiaceae;g__Tilletia	0.00196254	0.011582
k__Fungi;p__Ascomycota;c__Arthoniomycetes;o__Arthoniales;f__unidentified;g__unidentified	0.0019095	0.0118806
k__Fungi;p__Ascomycota;c__Dothideomycetes;o__Tubeufiales;f__Tubeufiaceae;g__unidentified	0.0019095	0.014884
k__Fungi;p__Basidiomycota;c__Exobasidiomycetes;o__Microstromatales;f__Quambalariaceae;g__Quambalaria	0.0019095	0.0157461
k__Fungi;p__Ascomycota;c__Dothideomycetes;o__Myriangiales;f__Elsinoaceae;g__unidentified	0.00185645	0.0153087
k__Fungi;p__Ascomycota;c__Dothideomycetes;o__Patellariales;f__Patellariaceae;g__Rhytidhysteron	0.00185645	0.0144474
k__Fungi;p__Ascomycota;c__Dothideomycetes;o__Capnodiales;f__Incertae sedis;g__Elasticomyces	0.00180341	0.0148713
k__Fungi;p__Ascomycota;c__Lecanoromycetes;o__Lecanorales;f__Lecanoraceae;g__Lecidella	0.00180341	0.0148713
k__Fungi;p__Ascomycota;c__Sordariomycetes;o__Diaporthales;f__Valsaceae;g__Cytospora	0.00180341	0.0148713
k__Fungi;p__Basidiomycota;c__Agaricomycetes;o__Agaricales;f__Clavariaceae;g__Scytinopogon	0.00180341	0.013212
k__Fungi;p__Basidiomycota;c__Agaricomycetes;o__Agaricales;f__Tricholomataceae;g__Tricholomopsis	0.00180341	0.010892
k__Fungi;p__Ascomycota;c__Leotiomycetes;o__Leotiales;f__Leotiaceae;g__Pezoloma	0.00175037	0.0144339
k__Fungi;p__Basidiomycota;c__Agaricomycetes;o__Corticiales;f__Corticiaceae;g__Marchandiomyces	0.00175037	0.0144339
k__Fungi;p__Basidiomycota;c__Tremellomycetes;o__Cystofilobasidiales;f__Cystofilobasidiaceae;g__Xanthophyllomyces	0.00175037	0.0144339
k__Fungi;p__Ascomycota;c__Dothideomycetes;o__Capnodiales;f__Mycosphaerellaceae;g__Dothistroma	0.00169733	0.0127326
k__Fungi;p__Ascomycota;c__Dothideomycetes;o__Dothideales;f__Dothioraceae;g__Pringsheimia	0.00169733	0.0103052
k__Fungi;p__Ascomycota;c__Dothideomycetes;o__Pleosporales;f__Pleosporaceae;g__Edenia	0.00169733	0.0139965
k__Fungi;p__Ascomycota;c__Incertae sedis;o__Incertae sedis;f__Incertae sedis;g__Volucrispora	0.00169733	0.0116328
k__Fungi;p__Ascomycota;c__Leotiomycetes;o__Helotiales;f__Hyaloscyphaceae;g__Arachnopeziza	0.00169733	0.0139965
k__Fungi;p__Ascomycota;c__Leotiomycetes;o__Helotiales;f__Sclerotiniaceae;g__Ciboria	0.00169733	0.00850957
k__Fungi;p__Ascomycota;c__Orbiliomycetes;o__Orbiliales;f__Orbiliaceae;g__Arthrobotrys	0.00169733	0.00816014
k__Fungi;p__Basidiomycota;c__Agaricomycetes;o__Corticiales;f__Corticiaceae;g__Limonomyces	0.00169733	0.00839471
k__Fungi;p__Basidiomycota;c__Agaricomycetes;o__Hymenochaetales;f__Hymenochaetaceae;g__Hydnochaete	0.00169733	0.00884522
k__Fungi;p__Basidiomycota;c__Exobasidiomycetes;o__Entylomatales;f__Entylomataceae;g__Entyloma	0.00169733	0.0116328
k__Fungi;p__Basidiomycota;c__Tremellomycetes;o__Tremellales;f__Incertae sedis;g__Fellomyces	0.00169733	0.0119782
k__Fungi;p__Basidiomycota;c__Tremellomycetes;o__Tremellales;f__Incertae sedis;g__Tremella	0.00169733	0.0139965
k__Fungi;p__Ascomycota;c__Lecanoromycetes;o__Acarosporales;f__Acarosporaceae;g__Sarcogyne	0.00164429	0.0135591
k__Fungi;p__Ascomycota;c__Lecanoromycetes;o__Peltigerales;f__Peltigeraceae;g__Peltigera	0.00164429	0.0135591
k__Fungi;p__Ascomycota;c__Leotiomycetes;o__Helotiales;f__Hyaloscyphaceae;g__Incrucipulum	0.00164429	0.0103422
k__Fungi;p__Ascomycota;c__Pezizomycetes;o__Pezizales;f__Pyronemataceae;g__unidentified	0.00164429	0.0135591
k__Fungi;p__Ascomycota;c__Sordariomycetes;o__Sordariales;f__Chaetomiaceae;g__Mycothermus	0.00164429	0.00771904
k__Fungi;p__Basidiomycota;c__Agaricomycetes;o__Agaricales;f__Marasmiaceae;g__Crinipellis	0.00164429	0.0108908
k__Fungi;p__Ascomycota;c__Dothideomycetes;o__Pleosporales;f__Pleosporaceae;g__Pleospora	0.00159125	0.0122651
k__Fungi;p__Ascomycota;c__Incertae sedis;o__Incertae sedis;f__Incertae sedis;g__Spiroplana	0.00159125	0.0126854
k__Fungi;p__Ascomycota;c__Sordariomycetes;o__Diaporthales;f__Schizoparmaceae;g__Coniella	0.00159125	0.0131218
k__Fungi;p__Ascomycota;c__Sordariomycetes;o__Incertae sedis;f__Annulatascaceae;g__Rhodoveronaea	0.00159125	0.0131218
k__Fungi;p__Basidiomycota;c__Agaricomycetes;o__Agaricales;f__Inocybaceae;g__Crepidotus	0.00159125	0.0126854
k__Fungi;p__Basidiomycota;c__Agaricomycetes;o__Polyporales;f__Polyporaceae;g__Wolfiporia	0.00159125	0.0131218
k__Fungi;p__Glomeromycota;c__Glomeromycetes;o__Glomerales;f__Claroideoglomeraceae;g__Claroideoglomus	0.00159125	0.0131218
k__Fungi;p__Ascomycota;c__Dothideomycetes;o__Capnodiales;f__Teratosphaeriaceae;g__Penidiella	0.0015382	0.0126844
k__Fungi;p__Ascomycota;c__Orbiliomycetes;o__Orbiliales;f__Orbiliaceae;g__Gamsylella	0.0015382	0.0126844
k__Fungi;p__Basidiomycota;c__Agaricomycetes;o__Agaricales;f__Marasmiaceae;g__Mycetinis	0.0015382	0.0126844
k__Fungi;p__Basidiomycota;c__Agaricomycetes;o__Atheliales;f__Atheliaceae;g__Byssocorticium	0.0015382	0.0126844
k__Fungi;p__Basidiomycota;c__Agaricomycetes;o__Hymenochaetales;f__Hymenochaetaceae;g__Botryodontia	0.0015382	0.00522553
k__Fungi;p__Basidiomycota;c__Agaricomycetes;o__Polyporales;f__Fomitopsidaceae;g__Fibroporia	0.0015382	0.0126844
k__Fungi;p__Basidiomycota;c__Agaricomycetes;o__Polyporales;f__Meruliaceae;g__Gyrophanopsis	0.0015382	0.0100543
k__Fungi;p__Chytridiomycota;c__Chytridiomycetes;o__Rhizophydiales;f__Incertae sedis;g__Operculomyces	0.0015382	0.0126844
k__Fungi;p__Ascomycota;c__Eurotiomycetes;o__Onygenales;f__Gymnoascaceae;g__Gymnoascus	0.00148516	0.0109938
k__Fungi;p__Ascomycota;c__Incertae sedis;o__Incertae sedis;f__Incertae sedis;g__Chaetosphaeronema	0.00148516	0.0101297
k__Fungi;p__Ascomycota;c__Leotiomycetes;o__Helotiales;f__Rutstroemiaceae;g__Lanzia	0.00148516	0.012247
k__Fungi;p__Ascomycota;c__Leotiomycetes;o__Helotiales;f__Rutstroemiaceae;g__Moellerodiscus	0.00148516	0.0118111
k__Fungi;p__Ascomycota;c__Leotiomycetes;o__Rhytismatales;f__Rhytismataceae;g__Rhytisma	0.00148516	0.012247
k__Fungi;p__Basidiomycota;c__Agaricomycetes;o__Agaricales;f__Mycenaceae;g__unidentified	0.00148516	0.012247
k__Fungi;p__Basidiomycota;c__Agaricomycetes;o__Hymenochaetales;f__Hymenochaetaceae;g__Inonotus	0.00148516	0.00732676
k__Fungi;p__Basidiomycota;c__Agaricomycetes;o__Polyporales;f__Polyporaceae;g__Cinereomyces	0.00148516	0.00861761
k__Fungi;p__Basidiomycota;c__Agaricomycetes;o__Polyporales;f__Xenasmataceae;g__Xenasma	0.00148516	0.00937309
k__Fungi;p__Basidiomycota;c__Agaricomycetes;o__Thelephorales;f__Bankeraceae;g__Sarcodon	0.00148516	0.012247
k__Fungi;p__Ascomycota;c__Dothideomycetes;o__Capnodiales;f__Incertae sedis;g__Friedmanniomyces	0.00143212	0.0118096
k__Fungi;p__Ascomycota;c__Dothideomycetes;o__Dothideales;f__Dothioraceae;g__Hormonema	0.00143212	0.0118096
k__Fungi;p__Basidiomycota;c__Agaricomycetes;o__Cantharellales;f__Botryobasidiaceae;g__Haplotrichum	0.00143212	0.0118096
k__Fungi;p__Glomeromycota;c__Glomeromycetes;o__Archaeosporales;f__Ambisporaceae;g__Ambispora	0.00143212	0.0118096
k__Fungi;p__Ascomycota;c__Dothideomycetes;o__Capnodiales;f__Mycosphaerellaceae;g__Cercospora	0.00137908	0.0113722
k__Fungi;p__Ascomycota;c__Dothideomycetes;o__Hysteriales;f__Gloniaceae;g__Cenococcum	0.00137908	0.0113722
k__Fungi;p__Ascomycota;c__Leotiomycetes;o__Helotiales;f__Hyaloscyphaceae;g__Trichopezizella	0.00137908	0.0113722
k__Fungi;p__Ascomycota;c__Leotiomycetes;o__Helotiales;f__Incertae sedis;g__Xenopolyscytalum	0.00137908	0.0101258
k__Fungi;p__Ascomycota;c__Leotiomycetes;o__Rhytismatales;f__Rhytismataceae;g__Lophodermium	0.00137908	0.0113722
k__Fungi;p__Ascomycota;c__Sordariomycetes;o__Ophiostomatales;f__Ophiostomataceae;g__Ophiostoma	0.00137908	0.0113722
k__Fungi;p__Basidiomycota;c__Agaricomycetes;o__Polyporales;f__Meruliaceae;g__Hypochnicium	0.00137908	0.00909541
k__Fungi;p__Basidiomycota;c__Microbotryomycetes;o__Leucosporidiales;f__Leucosporidiaceae;g__Mastigobasidium	0.00137908	0.00819714
k__Fungi;p__Ascomycota;c__Dothideomycetes;o__Botryosphaeriales;f__unidentified;g__unidentified	0.00132604	0.0109348
k__Fungi;p__Ascomycota;c__Dothideomycetes;o__Pleosporales;f__Phaeosphaeriaceae;g__Stagonospora	0.00132604	0.00625976
k__Fungi;p__Ascomycota;c__Lecanoromycetes;o__Peltigerales;f__Pannariaceae;g__Psoroma	0.00132604	0.0109348
k__Fungi;p__Ascomycota;c__Leotiomycetes;o__Helotiales;f__Helotiaceae;g__Dimorphospora	0.00132604	0.0109348
k__Fungi;p__Basidiomycota;c__Agaricomycetes;o__Agaricales;f__Agaricaceae;g__unidentified	0.00132604	0.00898534
k__Fungi;p__Basidiomycota;c__Agaricomycetes;o__Agaricales;f__Lyophyllaceae;g__Gerhardtia	0.00132604	0.0109348
k__Fungi;p__Basidiomycota;c__Agaricomycetes;o__Polyporales;f__Polyporaceae;g__Leptoporus	0.00132604	0.00969225
k__Fungi;p__Basidiomycota;c__Agaricomycetes;o__Polyporales;f__Polyporaceae;g__Nigroporus	0.00132604	0.0109348
k__Fungi;p__Zygomycota;c__Incertae sedis;o__Mortierellales;f__Mortierellaceae;g__unidentified	0.00132604	0.0109348
k__Fungi;p__Ascomycota;c__Eurotiomycetes;o__Chaetothyriales;f__Herpotrichiellaceae;g__Phialophora	0.001273	0.0104974
k__Fungi;p__Ascomycota;c__Lecanoromycetes;o__Ostropales;f__Stictidaceae;g__Cryptodiscus	0.001273	0.0104974
k__Fungi;p__Ascomycota;c__Lecanoromycetes;o__Teloschistales;f__Teloschistaceae;g__Villophora	0.001273	0.0104974
k__Fungi;p__Ascomycota;c__Leotiomycetes;o__Helotiales;f__Helotiaceae;g__Heyderia	0.001273	0.0104974
k__Fungi;p__Basidiomycota;c__Agaricomycetes;o__Agaricales;f__Agaricaceae;g__Lepiota	0.001273	0.00606633
k__Fungi;p__Basidiomycota;c__Agaricomycetes;o__Agaricales;f__Clavariaceae;g__Clavulinopsis	0.001273	0.0104974
k__Fungi;p__Basidiomycota;c__Agaricomycetes;o__Polyporales;f__Phanerochaetaceae;g__Ceriporiopsis	0.001273	0.0104974
k__Fungi;p__Basidiomycota;c__Agaricomycetes;o__Polyporales;f__Polyporaceae;g__Perenniporiella	0.001273	0.0104974
k__Fungi;p__Basidiomycota;c__Pucciniomycetes;o__Pucciniales;f__Pucciniaceae;g__Puccinia	0.001273	0.010063
k__Fungi;p__Zygomycota;c__Incertae sedis;o__Mucorales;f__Mucoraceae;g__Actinomucor	0.001273	0.00964929
k__Fungi;p__Ascomycota;c__Eurotiomycetes;o__Onygenales;f__Ajellomycetaceae;g__Spiromastix	0.00121996	0.01006
k__Fungi;p__Ascomycota;c__Sordariomycetes;o__Sordariales;f__Incertae sedis;g__Carpoligna	0.00121996	0.01006
k__Fungi;p__Basidiomycota;c__Agaricomycetes;o__Agaricales;f__Agaricaceae;g__Leucocoprinus	0.00121996	0.00712182
k__Fungi;p__Basidiomycota;c__Agaricomycetes;o__Polyporales;f__Grammotheleaceae;g__Theleporus	0.00121996	0.01006
k__Fungi;p__Basidiomycota;c__Agaricomycetes;o__Polyporales;f__Meruliaceae;g__Podoscypha	0.00121996	0.01006
k__Fungi;p__Basidiomycota;c__Agaricomycetes;o__Sebacinales;f__Sebacinaceae;g__Sebacina	0.00121996	0.01006
k__Fungi;p__Chytridiomycota;c__Chytridiomycetes;o__Chytridiales;f__Synchytriaceae;g__Synchytrium	0.00121996	0.01006
k__Fungi;p__Chytridiomycota;c__Chytridiomycetes;o__Rhizophlyctidales;f__Rhizophlyctidaceae;g__Rhizophlyctis	0.00121996	0.01006
k__Fungi;p__Ascomycota;c__Dothideomycetes;o__Capnodiales;f__Incertae sedis;g__Rachicladosporium	0.00116691	0.00962262
k__Fungi;p__Ascomycota;c__Dothideomycetes;o__Pleosporales;f__Incertae sedis;g__Phaeomycocentrospora	0.00116691	0.00771922
k__Fungi;p__Ascomycota;c__Leotiomycetes;o__Helotiales;f__Helotiaceae;g__Tricladium	0.00116691	0.00794238
k__Fungi;p__Ascomycota;c__Saccharomycetes;o__Saccharomycetales;f__Metschnikowiaceae;g__Clavispora	0.00116691	0.00589347
k__Fungi;p__Ascomycota;c__Sordariomycetes;o__Chaetosphaeriales;f__Chaetosphaeriaceae;g__Chaetosphaeria	0.00116691	0.00962262
k__Fungi;p__Ascomycota;c__Sordariomycetes;o__Incertae sedis;f__Plectosphaerellaceae;g__Verticillium	0.00116691	0.00962262
k__Fungi;p__Basidiomycota;c__Agaricomycetes;o__Agaricales;f__Pleurotaceae;g__Nematoctonus	0.00116691	0.00803957
k__Fungi;p__Basidiomycota;c__Agaricomycetes;o__Agaricales;f__Pleurotaceae;g__unidentified	0.00116691	0.00639894
k__Fungi;p__Basidiomycota;c__Agaricomycetes;o__Russulales;f__Stereaceae;g__Acanthophysellum	0.00116691	0.00743739
k__Fungi;p__Basidiomycota;c__Ustilaginomycetes;o__Ustilaginales;f__Ustilaginaceae;g__Anthracocystis	0.00116691	0.00719859
k__Fungi;p__Chytridiomycota;c__Chytridiomycetes;o__Rhizophydiales;f__Incertae sedis;g__Batrachochytrium	0.00116691	0.00962262
k__Fungi;p__Zygomycota;c__Incertae sedis;o__Mucorales;f__Syncephalastraceae;g__Zychaea	0.00116691	0.00962262
k__Fungi;p__Ascomycota;c__Lecanoromycetes;o__Lecanorales;f__Mycoblastaceae;g__Mycoblastus	0.00111387	0.00918523
k__Fungi;p__Ascomycota;c__Saccharomycetes;o__Saccharomycetales;f__Trichomonascaceae;g__Blastobotrys	0.00111387	0.00918523
k__Fungi;p__Ascomycota;c__Sordariomycetes;o__Diaporthales;f__Valsaceae;g__Valsa	0.00111387	0.00761326
k__Fungi;p__Ascomycota;c__Sordariomycetes;o__Incertae sedis;f__Plectosphaerellaceae;g__Lectera	0.00111387	0.00663187
k__Fungi;p__Ascomycota;c__Sordariomycetes;o__Xylariales;f__Xylariaceae;g__Annulohypoxylon	0.00111387	0.00918523
k__Fungi;p__Ascomycota;c__Sordariomycetes;o__Xylariales;f__Xylariaceae;g__Coniolariella	0.00111387	0.00875224
k__Fungi;p__Basidiomycota;c__Agaricomycetes;o__Incertae sedis;f__Incertae sedis;g__Bridgeoporus	0.00111387	0.00702982
k__Fungi;p__Basidiomycota;c__Agaricomycetes;o__Incertae sedis;f__Incertae sedis;g__Myriococcum	0.00111387	0.0065137
k__Fungi;p__Basidiomycota;c__Agaricomycetes;o__Polyporales;f__Meruliaceae;g__Abortiporus	0.00111387	0.00663187
k__Fungi;p__Basidiomycota;c__Agaricomycetes;o__Polyporales;f__Polyporaceae;g__Pycnoporus	0.00111387	0.00796231
k__Fungi;p__Basidiomycota;c__Agaricomycetes;o__Polyporales;f__Polyporaceae;g__Sarcoporia	0.00111387	0.00645381
k__Fungi;p__Ascomycota;c__Incertae sedis;o__Incertae sedis;f__Incertae sedis;g__Ochroconis	0.00106083	0.00874783
k__Fungi;p__Ascomycota;c__Lecanoromycetes;o__Peltigerales;f__Coccocarpiaceae;g__Coccocarpia	0.00106083	0.00790851
k__Fungi;p__Ascomycota;c__Sordariomycetes;o__Sordariales;f__Lasiosphaeriaceae;g__Lasiosphaeria	0.00106083	0.00874783
k__Fungi;p__Basidiomycota;c__Agaricomycetes;o__Agaricales;f__Marasmiaceae;g__unidentified	0.00106083	0.00874783
k__Fungi;p__Basidiomycota;c__Agaricomycetes;o__Atheliales;f__Atheliaceae;g__Tylospora	0.00106083	0.00753124
k__Fungi;p__Basidiomycota;c__Pucciniomycetes;o__Helicobasidiales;f__Helicobasidiaceae;g__unidentified	0.00106083	0.00874783
k__Fungi;p__Basidiomycota;c__Pucciniomycetes;o__Pucciniales;f__Pucciniastraceae;g__Thekopsora	0.00106083	0.00874783
k__Protista;p__Cercozoa;c__unidentified;o__unidentified;f__unidentified;g__unidentified	0.00106083	0.00874783
k__Fungi;p__Ascomycota;c__Dothideomycetes;o__Capnodiales;f__Incertae sedis;g__Hispidoconidioma	0.00100779	0.00676487
k__Fungi;p__Ascomycota;c__Dothideomycetes;o__Pleosporales;f__Incertae sedis;g__Setomelanomma	0.00100779	0.00831044
k__Fungi;p__Ascomycota;c__Sordariomycetes;o__Diaporthales;f__Togniniaceae;g__Togninia	0.00100779	0.00831044
k__Fungi;p__Basidiomycota;c__Agaricomycetes;o__Polyporales;f__Fomitopsidaceae;g__Auriporia	0.00100779	0.00831044
k__Fungi;p__Basidiomycota;c__Agaricomycetes;o__Polyporales;f__Meruliaceae;g__unidentified	0.00100779	0.00524516
k__Fungi;p__Basidiomycota;c__Tremellomycetes;o__Trichosporonales;f__Trichosporonaceae;g__Vanrija	0.00100779	0.00831044
k__Fungi;p__Ascomycota;c__Leotiomycetes;o__Erysiphales;f__Erysiphaceae;g__Arthrocladiella	0.000901706	0.00743566
