# Supplementary material for: Continental-Scale Microbiome Study Reveals Different Environmental Characteristics Determining Microbial Richness, Composition, and Quantity in Hotel Rooms
Source: mSystems. 2020 May 19;5(3):e00119-20. doi: 10.1128/mSystems.00119-20 (PMC7253364; doi:10.1128/mSystems.00119-20)
Supplement: TABLE S3 [file mSystems.00119-20-st003.xlsx]

## Sheet: Sheet1
TableS3. The microbiome novelty score and predicted hatitat for hotel bacteria.
SampleID	microbiome novelty score	most_matched_sample_type	second_matched_sample_type	third_matched_sample_type	highest_predicted_habitat_environment
1	0.14	other_humanbodysite	other_humanbodysite	building	nasopharynx
2	0.118	skin	building	building	skin
3	0.136	sand	river	other_humanbodysite	filtration_sand
4	0.136	soil	freshwater	sand	soil
5	0.116	other	other	other	mosquito
6	0.132	building	skin	skin	skin
7	0.131	skin	skin	non_mammal_animal	skin
8	0.12	building	building	building	door
9	0.108	skin	other_envrionment	non_mammal_animal	skin
10	0.134	other_humanbodysite	other_humanbodysite	mammal_animal	nasopharynx
11	0.132	other_humanbodysite	other_humanbodysite	mammal_animal	nasopharynx
12	0.146	building	building	building	building
13	0.11	building	building	skin	building
14	0.128	non_mammal_animal	building	non_mammal_animal	bird
15	0.114	building	building	building	building
16	0.131	other_humanbodysite	other_humanbodysite	other_humanbodysite	nasopharynx
17	0.113	building	other_humanbodysite	other_envrionment	money
18	0.112	skin	freshwater	skin	skin
19	0.137	other_humanbodysite	other_humanbodysite	non_mammal_animal	nasopharynx
20	0.13	mammal_animal	other_humanbodysite	other_humanbodysite	nasopharynx
21	0.085	skin	skin	skin	skin
23	0.122	freshwater	other_humanbodysite	other_humanbodysite	nasopharynx
24	0.135	other_humanbodysite	other_humanbodysite	building	nasopharynx
25	0.132	other_humanbodysite	other_humanbodysite	building	nasopharynx
26	0.129	other_humanbodysite	skin	non_mammal_animal	building
27	0.095	building	building	building	building
28	0.131	other_humanbodysite	building	soil	building
29	0.14	other_humanbodysite	building	non_mammal_animal	nasopharynx
30	0.106	building	building	building	building
31	0.12	freshwater	skin	other_humanbodysite	nasopharynx
32	0.126	other_humanbodysite	other_humanbodysite	other_humanbodysite	nasopharynx
33	0.122	building	building	building	building
34	0.12	other_humanbodysite	other_humanbodysite	freshwater	nasopharynx
35	0.133	other_humanbodysite	non_mammal_animal	other_humanbodysite	nasopharynx
36	0.107	building	building	building	building
37	0.127	other_humanbodysite	other_humanbodysite	other_humanbodysite	nasopharynx
38	0.114	freshwater	other_humanbodysite	skin	nasopharynx
39	0.114	food	building	building	building
40	0.121	other_humanbodysite	other_humanbodysite	skin	nasopharynx
41	0.129	other_humanbodysite	other_humanbodysite	soil	nasopharynx
42	0.12	other_humanbodysite	other_humanbodysite	other_humanbodysite	nasopharynx
43	0.124	freshwater	other_humanbodysite	other_humanbodysite	nasopharynx
44	0.103	freshwater	skin	skin	skin
45	0.115	freshwater	skin	other_humanbodysite	skin
46	0.103	freshwater	skin	skin	skin
47	0.127	freshwater	other_humanbodysite	other_humanbodysite	nasopharynx
48	0.123	freshwater	skin	skin	skin
49	0.111	freshwater	skin	skin	skin
51	0.127	skin	building	building	building
52	0.127	building	skin	building	building
53	0.122	skin	building	building	building
54	0.098	food	food	food	sake_brewery
55	0.119	skin	skin	building	building
56	0.126	freshwater	freshwater	sand	water
57	0.135	building	building	skin	building
58	0.129	building	building	other_humanbodysite	building
59	0.112	skin	freshwater	skin	skin
60	0.12	building	non_mammal_animal	building	building
61	0.133	non_mammal_animal	skin	other_humanbodysite	building
62	0.146	building	building	non_mammal_animal	building
63	0.128	non_mammal_animal	skin	skin	skin
64	0.145	skin	milk	building	skin
65	0.137	building	nose	non_mammal_animal	building
66	0.128	building	building	food	building
67	0.136	skin	skin	non_mammal_animal	skin
68	0.148	sand	building	non_mammal_animal	filtration_sand
69	0.132	skin	sand	freshwater	skin
70	0.111	skin	skin	non_mammal_animal	skin
