# Supplementary material for: Continental-Scale Microbiome Study Reveals Different Environmental Characteristics Determining Microbial Richness, Composition, and Quantity in Hotel Rooms
Source: mSystems. 2020 May 19;5(3):e00119-20. doi: 10.1128/mSystems.00119-20 (PMC7253364; doi:10.1128/mSystems.00119-20)
Supplement: TABLE S4 [file mSystems.00119-20-st004.xlsx]

## Sheet: asso envi richness
Association between outdoor/indoor characteristics and observed microbial OTUs. P values were calculated by a Kruskal-Wallis test, and p values less than 0.05 are formatted with bold font.
			Bacteria			Fungi
		N	Median	p25-p75	P	Median	p25-p75	P
Climate/outdoor characteristics
Latitude	Low (<20)	26	934	897-1089	0.28	380	307-450	0.55
	Middle (20-40)	22	950	870-1033		369	208-407
	High (>40)	20	1022	947-1108		364	279-499
Location	Rural	12	899	824-976	0.44	389	342-450	0.49
	Suburban	10	996	917-1053		368	314-407
	Urban	24	994	921-1056		383	300-497
	Mega city	22	962	915-1111		323	248-446
Proximity to the sea	No or > 100m	59	993	910-1067	0.33	360	258-449	0.11
	<100 m	9	960	811-1093		435	377-480
Proximity to roads with heavy traffic	No	48	984	900-1082	0.58	386	335-482	0.006
	Yes	20	938	892-1057		271	200-374
Proximity to an airport	No	63	974	894-1086	0.42	373	275-475	0.29
	Yes	5	937	924-957		306	244-386
Hotel/indoor characteristics
Nr of stars	<3	22	1071	871-1161	0.35	380	330-487	0.31
	3	14	960	892-1016		368	260-440
	4	21	961	916-1051		364	261-469
	5	11	937	874-969		309	214-385
Building age	>50 years	10	956	906-1020	0.55	365	359-452	0.78
	20-50 years	30	980	919-1127		309	251-446
	5-20 years	15	966	894-1111		381	260-461
	<5 years	13	954	845-1032		380	283-461
Nr of years since redecoration	>5 years	26	1038	941-1152	0.005	395	330-483	0.048
	<5 years	42	925	870-1032		354	244-440
Size of the hotel	Small	11	1024	862-1147	0.39	383	341-432	0.1
	Medium	37	994	914-1107		365	285-503
	Large	20	935	892-990		308	239-386
Floor level	Ground = 1	13	1036	891-1200	0.46	397	355-466	0.07
	43865	22	984	923-1098		393	324-495
	43973	19	932	873-1006		259	214-381
	Top floor	14	981	920-1087		357	312-472
Quality of the interior	High/new	34	929	870-1020	0.02	365	248-490	0.86
	Normal	19	993	899-1078		392	282-459
	Old/worn	15	1107	956-1191		355	297-403
Dampness or mold	No	54	959	871-1060	0.26	369	258-461	0.57
	Yes	14	956	928-1140		370	307-480
Mechanical ventilation	No	30	1012	895-1161	0.15	371	291-487	0.23
	Yes	38	947	898-1034		368	248-437
Floor surface type	Wall-to-wall carpet	30	957	898-1037	0.53	323	235-399	0.048
	Plastic	4	1090	988-1167		422	348-514
	Wood	13	951	914-1020		383	353-498
	Stone	21	994	891-1138		397	306-469
A/C in the wall	No	49	961	880-1062	0.61	359	259-445	0.11
	Yes	19	951	917-1086		392	351-515
Odor	No	47	957	886-1100	0.69	377	297-475	0.25
	Yes	21	974	921-1019		359	244-404

## Sheet: asso envi comp varia
Climate/outdoor characteristics
Latitude	0.1	<0.001	0.14	<0.001
Location	0.03	0.07	0.04	0.001
Closeness to seaside	0.08	0.002	0.06	<0.001
Closeness to roads with heavy traffic	0.02	0.13	0.02	0.06
Closeness to airport	0.009	0.65	0.01	0.47
Hotel/indoor characteristics
Nr of stars	0.03	0.07	0.02	0.1
Building age	0.03	0.12	0.05	<0.001
Nr of years since redecoration	0.02	0.22	0.02	0.14
Size of the hotel	0.03	0.07	0.03	0.01
Floor level	0.07	0.003	0.03	0.003
Quality of interior	0.06	0.005	0.04	0.003
Dampness or mold	0.01	0.46	0.04	0.001
Mechanical ventilation	0.05	0.02	0.02	0.07
Floor surface type	0.1	<0.001	0.03	0.008
A/C in the wall	0.04	0.04	0.04	<0.001
Odour	0.02	0.17	0.02	0.26

## Sheet: association_fungal_DNA
	p value Fungal DNA1	p value Fungal DNA2
Climate/outdoor characteristics
Latitude	0.0001	<0.0001
Location	0.08	0.03
Closeness to seaside	0.0004	0.0002
Closeness to roads with heavy traffic	0.07	0.22
Closeness to airport	0.65	0.83
Hotel/indoor characteristics
Nr of stars	0.07	0.5
Building age	0.8	0.18
Nr of years since redecoration	0.16	0.4
Size of the hotel	0.02	0.08
Floor level	0.01	0.13
Quality of interior	<0.0001	0.003
Dampness or mold	0.0004	<0.0001
Mechanical ventilation	0.0005	0.01
Floor surface type	0.01	0.06
A/C in the wall	0.18	0.01
Odour	0.67	0.51
