# Supplementary material for: Continental-Scale Microbiome Study Reveals Different Environmental Characteristics Determining Microbial Richness, Composition, and Quantity in Hotel Rooms
Source: mSystems. 2020 May 19;5(3):e00119-20. doi: 10.1128/mSystems.00119-20 (PMC7253364; doi:10.1128/mSystems.00119-20)
Supplement: TABLE S5 [file mSystems.00119-20-st005.xlsx]

## Sheet: Sheet1
Latitude
Taxon	Mycosphaerella	Devriesia	Eupenidiella	Aureobasidium	Ascochyta	Stemphylium	unidentified_f_Pleosporaceae	unidentified_o_Pleosporales	Phaeosaccardinula	Aspergillus	Penicillium	unidentified_f_Trichocomaceae	Botrytis	Candida	Simplicillium	unidentified_c_Sordariomycetes	unidentified_p_Ascomycota	Schizophyllum	Sterigmatomyces	Exobasidium	Malassezia	Cryptococcus	unidentified_k_Fungi
chi square	33.4714	6.08733	21.6878	37.9286	39.2313	24.4884	35.7088	29.1842	2.70834	29.1276	18.5486	4.21491	40.7083	22.33	26.6175	2.54646	13.0347	15.9261	20.8968	22.3282	21.9146	31.4219	2.0664
df	2	2	2	2	2	2	2	2	2	2	2	2	2	2	2	2	2	2	2	2	2	2	2
p	5.39235e-08	0.0476599	1.95236e-05	5.80644e-09	3.02717e-09	4.81291e-06	1.76169e-08	4.59979e-07	0.258161	4.73179e-07	9.3806e-05	0.121547	1.44642e-09	1.41613e-05	1.65993e-06	0.279927	0.00147757	0.000348095	2.8995e-05	1.41741e-05	1.74306e-05	1.50254e-07	0.355867
visible mold
Taxon	Mycosphaerella	Eupenidiella	Aureobasidium	Ascochyta	unidentified_o_Pleosporales	Aspergillus	Paecilomyces	Penicillium	unidentified_f_Trichocomaceae	Candida	unidentified_p_Ascomycota	Sterigmatomyces	Exobasidium	unidentified_k_Fungi
chi square	6.05113	4.41146	8.88844	3.28234	5.81618	14.2629	0.598058	9.01863	1.7124	11.1341	5.31493	1.0129	6.16188	4.19255
df	1	1	1	1	1	1	1	1	1	1	1	1	1	1
p	0.0138974	0.0356983	0.00286981	0.0700291	0.0158794	0.000158964	0.43932	0.00267241	0.190675	0.000847543	0.0211434	0.314209	0.0130532	0.0406021
